# Supplementary material for: Lhx3/4 initiates a cardiopharyngeal-specific transcriptional program in response to widespread FGF signaling
Source: PLoS Biol. 2024 Jan 25;22(1):e3002169. doi: 10.1371/journal.pbio.3002169 (PMC10810493; doi:10.1371/journal.pbio.3002169)
Supplement: S1 Table — (Top) Mass of transgene DNA used in each experiment. (Bottom) Sense strand sequences of sgRNAs used in this study. (XLSX) [file pbio.3002169.s001.xlsx]

## Sheet: Sheet1
Figure 2B-H
sg1	sg2	Cas9	GFP	rescue	total ug	final vol
12.5μg	12.5μg	5μg	5μg	5μg	25-30μg	200μl
Figure 3A-D, F-H
sg1	sg2	Cas9		total μg	final vol
12.5μg	12.5μg	5μg		20μg	200μl
Figure 3I-N
sg1	sg2	Cas9	PC2-Kaede	total ug	final vol
25μg	25μg	25μg	25μg	100μg	800μl
Figure 4E-0
Foxf𝛥epi>LacZ or Hand.r>LacZ		Dmrt>GFP/Lhx3		total ug	final vol
10μg		15μg		25μg	200μl
Figure 5B-D
Dmrt>LacZ	Mesp>GFP/Dmrt>Lhx3			total ug	final vol
10μg	15μg			25μg	200μl
Figure 5E-K, Figure 6
Dmrt>GFP	Dmrt>Lhx3			total ug	final vol
10μg	15μg			25μg	200μl
			CRISPOR Efficiencies
Target ID	Target Sequence		MIT	CFD	Doench	Mor-Mateos
Lhx3/4-185S	CAATACGTGGACGATGACGT		98	100	73	48
Lhx3/4-311S	TCCTTGCTTTCCGGTCACAG		99	100	68	35
Lhx3/4-886S	TAGTGAGCAATTGGGCACCG		100	100	75	68
LMX-476S	GCGGTGCAGAAGATGCGCTG		100	100	72	66
LMX-478S	CACGGGGATTTCAGCCACTG		100	100	68	74
LMX-575S	CCATCGACAATTACAGTCGG		100	100	70	59
Pax37-786S	TCAAAGAACAAGACTAACTG		99	99	68	47
Pax37-169S	GGGCGAGTAAACCAACTCGG		99	100	70	67
Pax37-283S	CGACAGCTAAGGGTCTCACA		99	100	64	37
Pou2-163S	ACAAAAGAAAGATGTGCAGA		98	99	62	31
Pou2-517S	AACGATCTGGATATGCACAG		100	100	77	49
Pou2-228S	CAGCAACAATGATGTACCTG		100	100	70	53
ETS1/2.b-345S	AGACCCGTTAGCTCCTCCAG		100	100	65	25
ETS1/2.b-626S	GTTCGAAGGAGAAGTTTCGG		98	99	68	56
GFP-76219S	GAGCTGGACGGCGACGTAAA
