# Supplementary material for: Lhx3/4 initiates a cardiopharyngeal-specific transcriptional program in response to widespread FGF signaling
Source: PLoS Biol. 2024 Jan 25;22(1):e3002169. doi: 10.1371/journal.pbio.3002169 (PMC10810493; doi:10.1371/journal.pbio.3002169)
Supplement: S1 Appendix — Raw counts for all of the experiments conducted in Figs 2–5. Tab labels refer to data presented in particular graphs. (XLSX) [file pbio.3002169.s014.xlsx]

## Sheet: 1. Figure 2B, S1
Trial 1
	Normal	Blocked	Total	% Blocked
sgCTRL	41	5	46	0.108696
sgEts1/2	22	10	32	0.3125
Lhx3/4-185/311	22	5	27	0.185185
Lhx3/4-185/886	23	10	33	0.30303
Lhx3/4-311/886	25	6	31	0.193548
Pax3/7-169/283	48	7	55	0.127273
Pax3/7-169/786	33	7	40	0.175
Pax3/7-283/786	28	4	32	0.125
LMX-476/575	22	3	25	0.12
LMX-478/575	31	4	35	0.114286
Pou2-163/228	30	4	34	0.117647
Pou2-228/517	30	3	33	0.0909091
Pou2-163/517	27	4	31	0.129032
Trial 2
	Normal	Blocked	Total	% Blocked
sgCTRL	29	3	32	0.09375
sgEts1/2	24	7	31	0.225806
Lhx3/4-185/311	25	4	29	0.137931
Lhx3/4-185/886	23	8	31	0.258065
Lhx3/4-311/886	28	3	31	0.0967742
Pax3/7-169/283	23	4	27	0.148148
Pax3/7-169/786	29	5	34	0.147059
Pax3/7-283/786	36	5	41	0.121951
LMX-476/575	28	3	31	0.0967742
LMX-478/575	28	5	33	0.151515
Pou2-163/228	44	5	49	0.102041
Pou2-228/517	26	4	30	0.133333
Pou2-163/517	24	3	27	0.111111
				AVERAGE %	STDEV
sgCTRL				0.101223	0.0105682
sgEts1/2				0.269153	0.0613016
Lhx3/4-185/311				0.161558	0.0334137
Lhx3/4-185/886				0.280547	0.0317956
Lhx3/4-311/886				0.145161	0.0684297
Pax3/7-169/283				0.13771	0.0147612
Pax3/7-169/786				0.161029	0.0197574
Pax3/7-283/786				0.123476	0.00215581
LMX-476/575				0.108387	0.0164231
LMX-478/575				0.1329	0.0263252
Pou2-163/228				0.109844	0.0110353
Pou2-228/517				0.112121	0.0299985
Pou2-163/517				0.120072	0.0126722

## Sheet: 2. Figure 2F, S3A,B
Trial 1 Raw						Trial 1 %
	sgCtrl	sgLhx3/4	sgLhx3/4+Rescue	sgCtrl+Rescue			sgCtrl	sgLhx3/4	sgLhx3/4+Rescue	sgCtrl+Rescue
Normal	65	48	69	71		Normal	0.970149	0.705882	0.851852	0.855422
Excess Migration	1	1	2	9		Excess Migration	0.0149254	0.0147059	0.0246914	0.108434
Blocked Migration	1	19	10	3		Blocked Migration	0.0149254	0.279412	0.123457	0.0361446
No expression	33	32	19	17		No expression	0.33	0.32	0.19	0.17
Total	100	100	100	100
Trial 2 Raw						Trial 2 %
	sgCtrl	sgLhx3/4	sgLhx3/4+Rescue	sgCtrl+Rescue			sgCtrl	sgLhx3/4	sgLhx3/4+Rescue	sgCtrl+Rescue
Normal	63	49	61	65		Normal	0.940299	0.7	0.813333	0.822785
Excess Migration	1	0	3	10		Excess Migration	0.0149254	0	0.04	0.126582
Blocked Migration	3	21	11	4		Blocked Migration	0.0447761	0.3	0.146667	0.0506329
No expression	33	30	25	21		No expression	0.33	0.3	0.25	0.21
Total	100	100	100	100
Trial 3 Raw						Trial 3 %
	sgCtrl	sgLhx3/4	sgLhx3/4+Rescue	sgCtrl+Rescue			sgCtrl	sgLhx3/4	sgLhx3/4+Rescue	sgCtrl+Rescue
Normal	56	45	52	52		Normal	0.933333	0.692308	0.787879	0.852459
Excess Migration	1	0	2	6		Excess Migration	0.0166667	0	0.030303	0.0983607
Blocked Migration	3	20	12	3		Blocked Migration	0.05	0.307692	0.181818	0.0491803
No expression	40	35	34	39		No expression	0.4	0.35	0.34	0.39
Total	100	100	100	100
						AVERAGE %	sgCtrl	sgLhx3/4	sgLhx3/4+Rescue	sgCtrl+Rescue
						Normal	0.947927	0.699397	0.817688	0.843555
						Excess Migration	0.0155058	0.00490196	0.0316648	0.111126
						Blocked Migration	0.0365672	0.295701	0.150647	0.0453193
						No expression	0.353333	0.323333	0.26	0.256667
						STDEV	sgCtrl	sgLhx3/4	sgLhx3/4+Rescue	sgCtrl+Rescue
						Normal	0.0195576	0.00680741	0.0322081	0.0180486
						Excess Migration	0.00100534	0.00849045	0.00774464	0.0143021
						Blocked Migration	0.0189235	0.0146221	0.0293836	0.00797864
						No expression	0.0404145	0.0251661	0.0754983	0.117189

## Sheet: 3. Figure 3D
Trial 1 Raw					Trial 1 %
	Normal	Absent Hand.r	Total			% Absent Hand.r
sgGFP	54	2	56		sgGFP	0.0357143
sgEts1/2	53	13	66		sgEts1/2	0.19697
sgLhx3/4	38	12	50		sgLhx3/4	0.24
Trial 2 Raw					Trial 2 %
	Normal	Absent Hand.r	Total			% Absent Hand.r
sgGFP	66	0	66		sgGFP	0
sgEts1/2	60	22	82		sgEts1/2	0.268293
sgLhx3/4	54	10	64		sgLhx3/4	0.15625
					AVERAGE %
						% Absent Hand.r	STDEV
					sgGFP	0.0178571	0.0252538
					sgEts1/2	0.232631	0.050433
					sgLhx3/4	0.198125	0.0592202

## Sheet: 4. Figure 3H
Trial 1 Raw					Trial 1 %
	Normal Ets1/2.b	No Expression	Total			% Normal Ets1/2.b
sgGFP	44	4	48		sgGFP	0.916667
sgLhx3/4	36	2	38		sgLhx3/4	0.947368
Trial 2 Raw					Trial 2 %
	Normal Ets1/2.b	No Expression	Total			% Normal Ets1/2.b
sgGFP	34	2	36		sgGFP	0.944444
sgLhx3/4	40	0	40		sgLhx3/4	1
					AVERAGE %
						% Normal Ets1/2.b	STDEV
					sgGFP	0.930556	0.0196419
					sgLhx3/4	0.973684	0.0372161

## Sheet: 5. Figure 3K
Trial 1 Raw					Trial 1 %
	Normal	Abnormal/Absent	Total			% Abnormal
sgGFP	9	1	10		sgGFP	0.1
sgLhx3/4	6	4	10		sgLhx3/4	0.4
Trial 2 Raw					Trial 2 %
	Normal	Abnormal/Absent	Total			% Abnormal
sgGFP	21	4	25		sgGFP	0.16
sgLhx3/4	13	12	25		sgLhx3/4	0.48
					AVERAGE %
						% Abnormal	STDEV
					sgGFP	0.13	0.0424264
					sgLhx3/4	0.44	0.0565685

## Sheet: 6. Figure 4G
Trial 1 Raw					Trial 1 %
	CPPs only	CPPs and ANP	Total			% ANP Expression
Foxf>LacZ	86	7	93		Foxf>LacZ	0.0752688
Foxf>LacZ+Dmrt>Lhx3	13	124	137		Foxf>LacZ+Dmrt>Lhx3	0.905109
Trial 2 Raw					Trial 2 %
	CPPs only	CPPs and ANP	Total			% ANP Expression
Foxf>LacZ	23	2	25		Foxf>LacZ	0.08
Foxf>LacZ+Dmrt>Lhx3	2	23	25		Foxf>LacZ+Dmrt>Lhx3	0.92
					AVERAGE %
						% ANP Expression	STDEV
					Foxf>LacZ	0.0776344	0.00334545
					Foxf>LacZ+Dmrt>Lhx3	0.912555	0.0105292

## Sheet: 7. Figure 4J, 4O
Trial 1 Raw								Trial 1 %
	Foxf>LacZ	Foxf>LacZ	Foxf>LacZ	Hand.r>LacZ	Hand.r>LacZ	Hand.r>LacZ			Foxf>LacZ	Foxf>LacZ	Foxf>LacZ	Hand.r>LacZ	Hand.r>LacZ	Hand.r>LacZ
		(+)Dmrt>Lhx3/4	(+)Dmrt>Lhx3/4		(+)Dmrt>Lhx3/4	(+)Dmrt>Lhx3/4				(+)Dmrt>Lhx3/4	(+)Dmrt>Lhx3/4		(+)Dmrt>Lhx3/4	(+)Dmrt>Lhx3/4
			(+)U0126			(+)U0126					(+)U0126			(+)U0126
CPPs only	30	15	1	36	9	2		CPPs only	0.6	0.3	0.02	0.72	0.18	0.04
ANP only	0	0	0	0	0	18		ANP only	0	0	0	0	0	0.36
CPPs+ANP	0	20	0	1	30	2		CPPs+ANP	0	0.4	0	0.02	0.6	0.04
no expression	20	15	49	13	11	28		no expression	0.4	0.3	0.98	0.26	0.22	0.56
Total	50	50	50	50	50	50
Trial 2 Raw	Foxf>LacZ	Foxf>LacZ	Foxf>LacZ	Hand.r>LacZ	Hand.r>LacZ	Hand.r>LacZ		Trial 2 %	Foxf>LacZ	Foxf>LacZ	Foxf>LacZ	Hand.r>LacZ	Hand.r>LacZ	Hand.r>LacZ
		(+)Dmrt>Lhx3/4	(+)Dmrt>Lhx3/4		(+)Dmrt>Lhx3/4	(+)Dmrt>Lhx3/4				(+)Dmrt>Lhx3/4	(+)Dmrt>Lhx3/4		(+)Dmrt>Lhx3/4	(+)Dmrt>Lhx3/4
			(+)U0126			(+)U0126					(+)U0126			(+)U0126
CPPs only	40	12	0	43	6	1		CPPs only	0.8	0.24	0	0.86	0.12	0.02
ANP only	0	0	0	0	1	14		ANP only	0	0	0	0	0.02	0.28
CPPs+ANP	0	28	0	0	38	0		CPPs+ANP	0	0.56	0	0	0.76	0
no expression	10	10	50	7	5	35		no expression	0.2	0.2	1	0.14	0.1	0.7
Total	50	50	50	50	50	50
Trial 3 Raw	Foxf>LacZ	Foxf>LacZ	Foxf>LacZ	Hand.r>LacZ	Hand.r>LacZ	Hand.r>LacZ		Trial 3 %	Foxf>LacZ	Foxf>LacZ	Foxf>LacZ	Hand.r>LacZ	Hand.r>LacZ	Hand.r>LacZ
		(+)Dmrt>Lhx3/4	(+)Dmrt>Lhx3/4		(+)Dmrt>Lhx3/4	(+)Dmrt>Lhx3/4				(+)Dmrt>Lhx3/4	(+)Dmrt>Lhx3/4		(+)Dmrt>Lhx3/4	(+)Dmrt>Lhx3/4
			(+)U0126			(+)U0126					(+)U0126			(+)U0126
CPPs only	43	13	0	41	8	0		CPPs only	0.86	0.26	0	0.82	0.16	0
ANP only	0	0	0	0	1	16		ANP only	0	0	0	0	0.02	0.32
CPPs+ANP	0	26	0	1	33	1		CPPs+ANP	0	0.52	0	0.02	0.66	0.02
no expression	7	11	50	8	8	33		no expression	0.14	0.22	1	0.16	0.16	0.66
Total	50	50	50	50	50	50
								AVERAGE %	Foxf>LacZ	Foxf>LacZ	Foxf>LacZ	Hand.r>LacZ	Hand.r>LacZ	Hand.r>LacZ
										(+)Dmrt>Lhx3/4	(+)Dmrt>Lhx3/4		(+)Dmrt>Lhx3/4	(+)Dmrt>Lhx3/4
											(+)U0126			(+)U0126
								CPPs only	0.753333	0.266667	0.00666667	0.8	0.153333	0.02
								ANP only	0	0	0	0	0.0133333	0.32
								CPPs+ANP	0	0.493333	0	0.0133333	0.673333	0.02
								no expression	0.246667	0.24	0.993333	0.186667	0.16	0.64
								STDEV	Foxf>LacZ	Foxf>LacZ	Foxf>LacZ	Hand.r>LacZ	Hand.r>LacZ	Hand.r>LacZ
										(+)Dmrt>Lhx3/4	(+)Dmrt>Lhx3/4		(+)Dmrt>Lhx3/4	(+)Dmrt>Lhx3/4
											(+)U0126			(+)U0126
								CPPs only	0.136137	0.0305505	0.011547	0.072111	0.0305505	0.02
								ANP only	0	0	0	0	0.011547	0.04
								CPPs+ANP	0	0.0832666	0	0.011547	0.080829	0.02
								no expression	0.136137	0.052915	0.011547	0.064291	0.06	0.072111

## Sheet: 8. Figure 5D
Trial 1					Trial 1
	ANP defect	Normal	Total			% ANP defect
Foxf>LacZ	0	100	100		Foxf>LacZ	0
Foxf>LacZ + Dmrt>Lhx3	72	28	100		Foxf>LacZ + Dmrt>Lhx3	0.72
Trial 2					Trial 2
	ANP defect	Normal	Total			% ANP defect
Foxf>LacZ	0	100	100		Foxf>LacZ	0
Foxf>LacZ + Dmrt>Lhx3	66	34	100		Foxf>LacZ + Dmrt>Lhx3	0.66
					AVERAGE
						% ANP defect	STDEV
					Foxf>LacZ	0	0
					Foxf>LacZ + Dmrt>Lhx3	0.69	0.0424264

## Sheet: 9. Figure 5K
Trial 1
GFP+ cells (neurula stage)			GFP+ cells (larval stage)
Dmrt>GFP	Dmrt>GFP		Dmrt>GFP	Dmrt>GFP
	(+)Dmrt>Lhx3/4			(+)Dmrt>Lhx3/4
25	28		185	179
27	26		146	187
28	23			211
30	27
23
Trial 2
GFP+ cells (neurula stage)			GFP+ cells (larval stage)
Dmrt>GFP	Dmrt>GFP		Dmrt>GFP	Dmrt>GFP
	(+)Dmrt>Lhx3/4			(+)Dmrt>Lhx3/4
33	30		161	150
25	28		184	192
28	27		178	152
30	26
	27
AVERAGE
GFP+ cells (neurula stage)			GFP+ cells (larval stage)
Dmrt>GFP	Dmrt>GFP		Dmrt>GFP	Dmrt>GFP
	(+)Dmrt>Lhx3/4			(+)Dmrt>Lhx3/4
27.6667	26.8889		170.8	178.5
