# Supplementary material for: Lhx3/4 initiates a cardiopharyngeal-specific transcriptional program in response to widespread FGF signaling
Source: PLoS Biol. 2024 Jan 25;22(1):e3002169. doi: 10.1371/journal.pbio.3002169 (PMC10810493; doi:10.1371/journal.pbio.3002169)
Supplement: S2 Appendix — (Tab 1) DESeq2 statistics for all genes. (Tab 2–6) Lists of up- and down-regulated genes from Fig 6. First column lists the KH gene IDs for all genes that were selected for a particular analysis shown in each figure panel. The KH gene IDs for all relevant genes that were significantly up- or down-regulated are shown in blue or red font. Boxes indicate the most highly impact subset of genes as shown in the Fig 6 tables. For these genes KH IDs were paired with KY IDs and human homologs. (Tab 7) Referenced Foxf target genes. (XLSX) [file pbio.3002169.s015.xlsx]

## Sheet: 1. DESeq2
Gene (KH)	Top up-down Gene (KY)	Homolog	padj	log2FoldChange	baseMean	pvalue	LFC_X_vs_C	Intercept	lfcSE	stat
KH2012:KH.C7.369	KY21.Chr7.442	EPHA3	1.91135e-12	11.4672	518.902	3.39718e-14	7.94848	-1.00382	1.51239	7.58221
KH2012:KH.XM_018814799.1	KY21.Chr14.732	THSD7A	4.68192e-06	10.852	173.863	1.85986e-07	7.52203	-1.67049	2.08179	5.21283
KH2012:KH.C3.547	KY21.Chr3.666	KLK1	5.26416e-10	10.3069	232.3	1.21459e-11	7.1442	-1.00382	1.52054	6.77847
KH2012:KH.C1.1072	KY21.Chr1.524	TTN	2.20416e-07	9.23289	110.394	6.95013e-09	6.39975	-1.00382	1.59404	5.79213
KH2012:KH.C4.63			0.177594	9.01241	48.5877	0.031964	6.24693	-1.67046	4.20186	2.14486
KH2012:KH.C12.405	KY21.Chr3.277	MFAP4	2.84117e-05	8.61819	72.2024	1.28115e-06	5.97367	-1.00382	1.77964	4.84266
KH2012:KH.C1.443	KY21.Chr1.104	B4GALT1	3.06755e-25	8.60764	265.984	2.03951e-27	5.96636	0.307688	0.793481	10.8479
KH2012:KH.L134.8	KY21.Chr3.1551	GSTM3	0.00365165	7.44805	32.1524	0.000279564	5.1626	-1.00382	2.04981	3.63354
KH2012:KH.XM_018811717.1	KY21.Chr4.381	FGFRL1	0.00717225	7.29369	14.7983	0.00062039	5.0556	-1.67049	2.13108	3.42254
KH2012:KH.S583.3			0.106768	7.26867	14.4993	0.0162425	5.03826	-1.67048	3.0243	2.40342
KH2012:KH.C1.640	KY21.Chr1.522	MYCBP2	0.0423952	6.97709	11.8381	0.00501788	4.83615	-1.67049	2.48659	2.80588
KH2012:KH.C1.645	KY21.Chr1.1666	MYCBP2	0.0424766	6.90161	11.2555	0.00503311	4.78383	-1.67049	2.46055	2.80491
KH2012:KH.C1.36			0.106393	6.51239	8.57682	0.016156	4.51405	-1.67048	2.70744	2.40537
KH2012:KH.C12.389			3.06169e-06	6.49921	63.2637	1.173e-07	4.50491	0.325053	1.22681	5.29765
KH2012:KH.C4.14			0.291508	6.21515	6.98253	0.0642272	4.30801	-1.67048	3.35845	1.8506
KH2012:KH.C1.283			1.0556e-05	6.03501	81.7682	4.44728e-07	4.18315	0.898768	1.19535	5.04874
KH2012:KH.C10.276			0.167213	6.03388	6.1626	0.0294118	4.18237	-1.67048	2.77047	2.17792
KH2012:KH.C1.1108			0.389962	6.01591	6.08404	0.102943	4.16991	-1.67048	3.68904	1.63075
KH2012:KH.L41.33			0.112968	6.01197	12.0177	0.0174758	4.16718	-1.00382	2.52972	2.37654
KH2012:KH.C7.590			0.357508	5.98962	5.98607	0.0892416	4.15169	-1.67048	3.52453	1.69941
KH2012:KH.C5.635			2.09916e-49	5.91821	2297.27	5.94193e-52	4.10219	4.31403	0.39023	15.166
KH2012:KH.XM_009862036.2			0.264086	5.89958	5.60956	0.0554908	4.08928	-1.67048	3.0807	1.91501
KH2012:KH.C2.158			0.00626492	5.89226	84.4959	0.000523043	4.0842	1.02894	1.69871	3.46867
KH2012:KH.XM_018813912.1			0.14583	5.86148	5.47882	0.024537	4.06287	-1.67049	2.60671	2.24862
KH2012:KH.C2.932			8.48063e-60	5.81083	6941.53	1.56315e-62	4.02776	5.49304	0.348173	16.6895
KH2012:KH.C11.631			5.27445e-51	5.80468	1149.82	1.38884e-53	4.0235	3.69908	0.376668	15.4106
KH2012:KH.XM_004225979.2			0.419462	5.73332	5.00569	0.116625	3.97404	-1.67048	3.6539	1.5691
KH2012:KH.C12.619			0.0833402	5.71672	18.6411	0.0118446	3.96253	-0.362503	2.27148	2.51674
KH2012:KH.XM_009861583.2			0.0601281	5.66865	9.49805	0.00776191	3.92921	-1.00382	2.12927	2.66225
KH2012:KH.XM_018816470.1			0.436994	5.65615	4.75104	0.126372	3.92054	-1.67048	3.70029	1.52857
KH2012:KH.C4.96			0.0741299	5.59282	9.01623	0.0100623	3.87665	-1.00382	2.17308	2.57368
KH2012:KH.L120.2			0.0581225	5.57147	8.8766	0.00744944	3.86185	-1.00382	2.08197	2.67606
KH2012:KH.C11.398			0.48282	5.54699	4.39335	0.150748	3.84488	-1.67047	3.8604	1.43689
KH2012:KH.C10.501			1.58382e-07	5.51351	56.4611	4.85852e-09	3.82167	0.881854	0.942167	5.85195
KH2012:KH.XM_002123112.3			0.0418862	5.51265	4.17522	0.00492409	3.82108	-1.67049	1.96043	2.81196
KH2012:KH.C14.378			8.76287e-17	5.50568	838.188	1.03255e-18	3.81624	3.58641	0.623412	8.83153
KH2012:KH.L122.13			0.220339	5.50253	8.4941	0.0428319	3.81406	-1.00382	2.71684	2.02535
KH2012:KH.C12.154			2.93957e-07	5.4899	62.7779	9.48187e-09	3.80531	1.00568	0.95647	5.73975
KH2012:KH.S351.1			0.232041	5.45156	8.18972	0.04584	3.77874	-1.00382	2.73006	1.99686
KH2012:KH.C4.616			0.0216671	5.44952	361.884	0.00223142	3.77732	2.78459	1.78231	3.05757
KH2012:KH.L8.15			0.0366849	5.44214	8.16832	0.00419952	3.7722	-1.00382	1.901	2.86277
KH2012:KH.L87.26			0.554969	5.39655	3.96037	0.200017	3.74061	-1.67047	4.21111	1.2815
KH2012:KH.XM_018815650.1			0.540001	5.37279	3.89736	0.18847	3.72414	-1.67047	4.0854	1.31512
KH2012:KH.S2435.1			0.376224	5.27031	3.63494	0.0969627	3.6531	-1.67048	3.17535	1.65976
KH2012:KH.C2.14			3.73862e-13	5.26093	400.18	6.12808e-15	3.6466	3.01254	0.674368	7.80128
KH2012:KH.L22.52			6.30552e-17	5.24635	134.757	6.97338e-19	3.63649	1.93382	0.591117	8.87532
KH2012:KH.C1.1253			0.561127	5.23414	3.53887	0.204489	3.62803	-1.67047	4.12506	1.26886
KH2012:KH.C12.524			0.540446	5.21636	3.50056	0.189197	3.61571	-1.67047	3.97298	1.31296
KH2012:KH.C2.604			0.56353	5.17252	3.38891	0.206589	3.58531	-1.67047	4.09542	1.263
KH2012:KH.C3.252			6.38472e-191	5.17209	585.39	2.10148e-194	3.58502	3.45401	0.173889	29.7435
KH2012:KH.C4.513			1.1521e-12	5.15325	1084.26	1.96429e-14	3.57196	4.0821	0.673368	7.65294
KH2012:KH.C2.211			0.0266096	5.13812	18.8686	0.00286748	3.56147	0.0416016	1.72328	2.9816
KH2012:KH.C7.176			0.561322	5.12935	3.29468	0.204708	3.55539	-1.67047	4.04443	1.26825
KH2012:KH.C3.703			0.126971	5.12525	6.58493	0.0204612	3.55256	-1.00382	2.21128	2.31778
KH2012:KH.C1.921			0.298707	5.10252	6.46067	0.0666393	3.5368	-1.00382	2.78203	1.8341
KH2012:KH.L153.3			0.00361328	5.10148	18.0419	0.000276389	3.53608	0.0201421	1.40286	3.63648
KH2012:KH.C9.795			2.86173e-08	5.09843	267.22	8.08164e-10	3.53396	2.71832	0.829914	6.14332
KH2012:KH.C9.849			0.592289	5.0018	3.01112	0.229492	3.46698	-1.67047	4.16238	1.20167
KH2012:KH.L73.4			0.592289	5.0018	3.01112	0.229492	3.46698	-1.67047	4.16238	1.20167
KH2012:KH.C1.877			0.0917669	4.9932	6.03774	0.0134349	3.46102	-1.00382	2.01988	2.47203
KH2012:KH.L46.5			0.396623	4.95297	5.84984	0.105975	3.43314	-1.00382	3.06391	1.61655
KH2012:KH.C12.574			0.620116	4.84555	2.70513	0.250398	3.35868	-1.67047	4.21578	1.14938
KH2012:KH.C10.131			0.14258	4.80813	10.1838	0.0238588	3.33274	-0.353956	2.12806	2.2594
KH2012:KH.XM_002121114.1			0.513377	4.78007	2.58093	0.171877	3.31329	-1.67048	3.49881	1.3662
KH2012:KH.C10.126			0.523189	4.77742	2.58634	0.177301	3.31145	-1.67048	3.54116	1.34911
KH2012:KH.C3.20			0.441733	4.77378	5.20439	0.128527	3.30893	-1.00382	3.14078	1.51993
KH2012:KH.C1.498			0.00390907	4.77229	55.1388	0.000302618	3.3079	1.35902	1.32085	3.61305
KH2012:KH.L10.9			2.68102e-29	4.77076	499.499	1.42955e-31	3.30684	3.56361	0.408097	11.6903
KH2012:KH.S256.8			0.252475	4.76074	5.13948	0.0518047	3.29989	-1.00382	2.44799	1.94475
KH2012:KH.XM_018814232.1			0.632097	4.74207	2.51734	0.260781	3.28695	-1.67047	4.21687	1.12455
KH2012:KH.C2.847			0.241472	4.73361	5.04911	0.0485456	3.28109	-1.00382	2.39973	1.97256
KH2012:KH.C11.689			1.28048e-05	4.69194	46.9347	5.47896e-07	3.25221	1.25117	0.936752	5.00873
KH2012:KH.C10.302			0.00546913	4.68753	51.4261	0.00044535	3.24915	1.34699	1.33486	3.51164
KH2012:KH.C4.247			5.04323e-118	4.67424	1360.71	2.98789e-121	3.23993	4.63062	0.199624	23.4153
KH2012:KH.S1051.1			4.38728e-84	4.66316	3651.49	4.62093e-87	3.23226	5.62501	0.235777	19.7778
KH2012:KH.C3.803				4.6095	2.29409	0.215252	3.19506	-1.67048	3.71958	1.23925
KH2012:KH.C6.142			0.0446347	4.60416	17.8229	0.00536816	3.19136	0.341709	1.65375	2.78407
KH2012:KH.C5.451			1.64922e-16	4.59813	1855.45	1.99761e-18	3.18718	4.99135	0.525055	8.75743
KH2012:KH.XM_002119968.1				4.57707	2.25343	0.277954	3.17259	-1.67047	4.21879	1.08493
KH2012:KH.C11.282			0.0104885	4.5423	55.2667	0.000956264	3.14848	1.51471	1.37517	3.30309
KH2012:KH.C3.854			0.1859	4.51556	8.33012	0.0340569	3.12995	-0.35883	2.13059	2.1194
KH2012:KH.C2.1091			0.000182451	4.51317	64.2746	9.93264e-06	3.12829	1.68587	1.0214	4.41863
KH2012:KH.S1555.3			2.25091e-06	4.48518	90.5029	8.35703e-08	3.10889	2.04629	0.836905	5.35925
KH2012:KH.C4.445				4.46103	2.07625	0.290489	3.09215	-1.67047	4.22027	1.05705
KH2012:KH.C2.664				4.45674	2.06187	0.29096	3.08918	-1.67047	4.22033	1.05602
KH2012:KH.C10.450			6.73592e-17	4.45042	851.868	7.58241e-19	3.08479	4.31121	0.501965	8.86599
KH2012:KH.C2.297			9.03333e-05	4.44738	210.497	4.55502e-06	3.08269	2.91501	0.970132	4.5843
KH2012:KH.C11.470			6.76098e-17	4.41296	365.739	7.65511e-19	3.05883	3.49043	0.4978	8.86493
KH2012:KH.XM_018812179.1				4.37837	1.95399	0.299649	3.03486	-1.67047	4.2214	1.03719
KH2012:KH.L100.3			0.64876	4.35424	3.93418	0.27489	3.01813	-1.00381	3.98787	1.09187
KH2012:KH.C12.517			3.87359e-07	4.34843	69.4509	1.28516e-08	3.0141	1.87066	0.764488	5.68803
KH2012:KH.C6.224			3.41452e-30	4.34832	5367.2	1.70827e-32	3.01403	6.21929	0.366349	11.8693
KH2012:KH.C8.661				4.33532	1.89908	0.304498	3.00501	-1.67047	4.22201	1.02684
KH2012:KH.S964.1			0.061834	4.33288	3.92588	0.00803097	3.00332	-1.00382	1.63458	2.65076
KH2012:KH.C4.259			0.586256	4.32101	51.6027	0.224028	2.9951	1.59269	3.5538	1.21589
KH2012:KH.C8.530			5.00642e-05	4.25841	120.905	2.38605e-06	2.9517	2.48528	0.902658	4.71763
KH2012:KH.XM_018816675.1			2.3544e-06	4.25481	598.291	8.80322e-08	2.94921	4.08705	0.795315	5.34984
KH2012:KH.C1.69				4.24813	1.78386	0.286214	2.94458	-1.67048	3.98338	1.06646
KH2012:KH.C9.164			0.275278	4.22858	6.8595	0.0589842	2.93103	-0.362812	2.23935	1.88831
KH2012:KH.C14.149			9.03087e-10	4.22121	375.074	2.16394e-11	2.92592	3.64198	0.630548	6.69451
KH2012:KH.S861.1				4.2023	1.736	0.319806	2.91281	-1.67047	4.22403	0.994856
KH2012:KH.C5.337			3.61342e-24	4.19663	504.706	2.56895e-26	2.90888	3.95501	0.395391	10.6139
KH2012:KH.XM_018811282.1			0.549568	4.18849	3.51634	0.195357	2.90324	-1.00382	3.23462	1.29489
KH2012:KH.C2.113			1.68615e-15	4.16919	620.436	2.26434e-17	2.88986	4.1797	0.491687	8.47936
KH2012:KH.L170.100				4.16041	1.69007	0.324732	2.88377	-1.67048	4.22471	0.98478
KH2012:KH.S615.7			0.337785	4.14551	3.40593	0.0815166	2.87345	-1.00382	2.37981	1.74195
KH2012:KH.XM_018817367.1			0.67567	4.12687	3.37448	0.300968	2.86053	-1.00381	3.98978	1.03436
KH2012:KH.S678.2				4.11934	1.63139	0.329608	2.85531	-1.67048	4.22539	0.974903
KH2012:KH.C14.407			5.4602e-11	4.11789	108.375	1.14301e-12	2.8543	2.46847	0.578999	7.11209
KH2012:KH.C10.390				4.11162	1.62271	0.330531	2.84996	-1.67048	4.22552	0.973046
KH2012:KH.L71.26			0.00059478	4.10651	91.7616	3.6491e-05	2.84642	2.30924	0.994639	4.12864
KH2012:KH.C9.850			0.000383041	4.10249	252.229	2.25422e-05	2.84363	3.32321	0.968002	4.2381
KH2012:KH.C8.588			1.55154e-227	4.09759	2148.69	4.08541e-231	2.84023	5.46878	0.12624	32.4587
KH2012:KH.L53.13			0.17557	4.0957	12.6448	0.0314133	2.83892	0.333191	1.90338	2.1518
KH2012:KH.C2.1008			0.61161	4.09276	5.76872	0.243823	2.83689	-0.446439	3.51164	1.16549
KH2012:KH.C2.619			6.25964e-12	4.08727	213.026	1.1579e-13	2.83308	3.16479	0.550732	7.42151
KH2012:KH.L122.8			0.0218845	4.07627	18.7588	0.00225889	2.82546	0.739843	1.33478	3.0539
KH2012:KH.L22.42				4.07313	1.57841	0.335153	2.82328	-1.67048	4.22618	0.963787
KH2012:KH.L22.9				4.07313	1.57841	0.335153	2.82328	-1.67048	4.22618	0.963787
KH2012:KH.C11.634				4.07045	1.52336	0.0433502	2.82142	-1.67049	2.01476	2.02032
KH2012:KH.L41.45				4.05153	1.55868	0.337766	2.8083	-1.67048	4.22656	0.958588
KH2012:KH.C9.185			1.45778e-18	4.04029	266.832	1.49703e-20	2.80052	3.42017	0.434758	9.29321
KH2012:KH.L140.3			0.434813	4.02734	6.02711	0.125125	2.79154	-0.360295	2.62605	1.53361
KH2012:KH.C10.198			2.25021e-08	4.00678	318.748	6.26581e-10	2.77729	3.62013	0.647969	6.18359
KH2012:KH.L153.55			0.000226842	4.00159	198.655	1.26181e-05	2.77369	3.15052	0.916404	4.36663
KH2012:KH.C14.137			0.430623	3.992	5.69093	0.12253	2.76705	-0.39878	2.58509	1.54424
KH2012:KH.C11.717				3.98968	1.50229	0.34532	2.76543	-1.67048	4.22767	0.943706
KH2012:KH.XM_004226524.1				3.98968	1.50229	0.34532	2.76543	-1.67048	4.22767	0.943706
KH2012:KH.XM_018816955.1				3.98968	1.50229	0.34532	2.76543	-1.67048	4.22767	0.943706
KH2012:KH.C8.714				3.97822	1.47922	0.346731	2.75749	-1.67048	4.22788	0.940948
KH2012:KH.C1.820				3.9716	1.47729	0.347548	2.7529	-1.67048	4.228	0.939356
KH2012:KH.S363.3				3.97	1.47024	0.347745	2.7518	-1.67048	4.22803	0.938972
KH2012:KH.C3.39			3.05455e-32	3.95766	2343.8	1.40754e-34	2.74324	5.64697	0.322697	12.2643
KH2012:KH.XM_018816061.1			0.321116	3.94909	5.73855	0.074797	2.7373	-0.363017	2.21646	1.78171
KH2012:KH.C2.514			7.18227e-13	3.9489	12374	1.20563e-14	2.73717	7.31659	0.511817	7.71544
KH2012:KH.C7.338				3.94755	1.45799	0.350527	2.73623	-1.67048	4.22846	0.933567
KH2012:KH.L114.12				3.94755	1.45799	0.350527	2.73623	-1.67048	4.22846	0.933567
KH2012:KH.C5.627			0.000117609	3.94384	2386.45	6.11618e-06	2.73366	5.67408	0.87208	4.52233
KH2012:KH.C1.453				3.93608	1.43492	0.351953	2.72828	-1.67048	4.22867	0.930808
KH2012:KH.C1.1246				3.92769	1.49509	0.049476	2.72247	-1.67049	1.99937	1.96447
KH2012:KH.XM_018816846.1			0.180947	3.9247	2.94733	0.0328517	2.7204	-1.00382	1.83922	2.13389
KH2012:KH.S215.4			1.60478e-51	3.91639	20023.8	4.11997e-54	2.71463	7.81905	0.25285	15.4889
KH2012:KH.C7.84			0.505225	3.91229	5.62006	0.166261	2.71179	-0.359331	2.82615	1.38432
KH2012:KH.XM_018814257.1			0.159699	3.90566	89.5214	0.0276837	2.70719	2.41583	1.7739	2.20174
KH2012:KH.C12.48			0.616682	3.86867	2.84962	0.247631	2.68156	-1.00382	3.34625	1.15612
KH2012:KH.C9.724				3.85966	1.3694	0.361552	2.67531	-1.67048	4.23017	0.912411
KH2012:KH.XM_018815283.1				3.85074	1.36043	0.362683	2.66913	-1.67048	4.23035	0.910265
KH2012:KH.C1.981				3.84055	26.3538		2.66206	1.23552	2.02419	1.89732
KH2012:KH.C14.277			0.712449	3.82229	2.74748	0.338426	2.64941	-1.00381	3.99287	0.957279
KH2012:KH.C9.513				3.82214	1.32675	0.366325	2.6493	-1.67048	4.23094	0.903379
KH2012:KH.C4.93			0.284575	3.82152	10.2169	0.0617632	2.64887	0.299576	2.04579	1.86799
KH2012:KH.C11.528			0.712557	3.82005	2.74087	0.338712	2.64786	-1.00381	3.99289	0.956714
KH2012:KH.C2.259			0.712557	3.82005	2.76133	0.338712	2.64786	-1.00381	3.99289	0.956714
KH2012:KH.S768.3			0.31208	3.81562	7.89595	0.0713895	2.64479	0.044972	2.11627	1.80299
KH2012:KH.C4.678			1.24358e-42	3.80922	1453.72	4.01128e-45	2.64035	5.26582	0.270232	14.0961
KH2012:KH.C11.606				3.78463	1.29143	0.371136	2.6233	-1.67048	4.23172	0.894347
KH2012:KH.C5.540			0.650847	3.77841	2.70108	0.276351	2.61899	-1.00382	3.47103	1.08855
KH2012:KH.L141.73			9.93465e-07	3.77536	343.962	3.51843e-08	2.61688	3.84635	0.684752	5.51346
KH2012:KH.XM_018812226.1			0.000332138	3.75359	214.913	1.92623e-05	2.60179	3.38985	0.878388	4.27327
KH2012:KH.XM_004227438.1			0.549067	3.72652	2.59536	0.194824	2.58302	-1.00382	2.87442	1.29644
KH2012:KH.C11.155			6.72335e-26	3.72197	948.476	4.35608e-28	2.57988	4.8951	0.338725	10.9882
KH2012:KH.C2.735			0.000252299	3.71682	82.5071	1.42002e-05	2.57631	2.45706	0.856265	4.34074
KH2012:KH.L63.17			0.141846	3.71615	14.82	0.0236986	2.57584	0.739353	1.64287	2.26198
KH2012:KH.C1.638			1.61177e-24	3.71249	773.017	1.10344e-26	2.5733	4.69659	0.347205	10.6925
KH2012:KH.L57.27			0.377916	3.7038	4.93407	0.0979931	2.56728	-0.352662	2.2384	1.65466
KH2012:KH.C3.295			3.24908e-44	3.70316	874.472	1.00524e-46	2.56684	4.82584	0.257988	14.354
KH2012:KH.C2.1090			0.433426	3.70249	4.92895	0.124017	2.56637	-0.350802	2.40714	1.53813
KH2012:KH.C2.399			0.0056791	3.70067	171.246	0.000465813	2.56511	3.19725	1.05743	3.49968
KH2012:KH.C3.899				3.69817	1.21857	0.382376	2.56338	-1.67048	4.23361	0.873527
KH2012:KH.S999.3			0.662527	3.69547	2.54957	0.286977	2.5615	-1.00382	3.47066	1.06478
KH2012:KH.C9.212			2.08251e-21	3.68916	356.985	1.79586e-23	2.55713	3.93955	0.369517	9.98373
KH2012:KH.C1.566			0.112062	3.6888	201.68	0.0172692	2.55688	3.36823	1.54931	2.38092
KH2012:KH.C2.796			0.00305152	3.67917	28.5818	0.000228429	2.55021	1.41935	0.998335	3.6853
KH2012:KH.C10.338			0.00305152	3.67364	117.332	0.000228597	2.54637	2.83644	0.996886	3.68512
KH2012:KH.XM_018813889.1				3.66764	1.19209	0.386395	2.54221	-1.67048	4.2343	0.866174
KH2012:KH.L67.2			0.000383521	3.64746	89.9142	2.2621e-05	2.52823	2.58757	0.860796	4.23731
KH2012:KH.C2.396			0.000385387	3.64177	36.8966	2.27716e-05	2.52428	1.70057	0.859755	4.23582
KH2012:KH.L47.10			0.692338	3.63685	2.45172	0.317525	2.52087	-1.00381	3.63846	0.999557
KH2012:KH.C1.302			2.13643e-10	3.62618	1571.68	4.70852e-12	2.51348	5.46171	0.524462	6.9141
KH2012:KH.L55.2			1.45991e-32	3.60707	524.395	6.53503e-35	2.50023	4.37635	0.292631	12.3263
KH2012:KH.C12.625			0.183442	3.59495	13.9051	0.0334859	2.49183	0.751892	1.69078	2.12621
KH2012:KH.C9.860			0.000128852	3.58114	60.8047	6.77719e-06	2.48226	2.23792	0.795708	4.50057
KH2012:KH.C1.1266				3.57224	1.12671	0.39912	2.47609	-1.67048	4.23656	0.843194
KH2012:KH.C3.490				3.57224	1.12671	0.39912	2.47609	-1.67048	4.23656	0.843194
KH2012:KH.C8.680				3.57224	1.12671	0.39912	2.47609	-1.67048	4.23656	0.843194
KH2012:KH.C8.132			0.583841	3.57081	4.55131	0.221915	2.4751	-0.346747	2.92342	1.22145
KH2012:KH.L110.3			6.51323e-13	3.56914	594.816	1.08904e-14	2.47394	4.52652	0.461821	7.7284
KH2012:KH.C4.73			0.443859	3.56878	4.49498	0.129847	2.47369	-0.361984	2.35609	1.51471
KH2012:KH.C2.703			0.69141	3.54494	22.5821	0.315825	2.45716	1.27096	3.53407	1.00307
KH2012:KH.C3.584				3.5396	1.09289	0.403532	2.45346	-1.67048	4.23737	0.835329
KH2012:KH.C3.726			0.702686	3.52819	2.29902	0.328191	2.44555	-1.00382	3.60842	0.977763
KH2012:KH.C12.506				3.5277	1.09125	0.405148	2.44521	-1.67048	4.23767	0.832462
KH2012:KH.L10.31			6.9458e-12	3.52147	2439.46	1.30768e-13	2.4409	5.96823	0.475528	7.40539
KH2012:KH.S762.4				3.52028	2.26253	0.226631	2.44007	-1.00382	2.91153	1.20908
KH2012:KH.XM_018816679.1			0.34967	3.51862	4.21425	0.0864106	2.43892	-0.391492	2.0521	1.71464
KH2012:KH.C10.391			0.000205156	3.51613	155.882	1.12228e-05	2.43719	3.2215	0.800545	4.39216
KH2012:KH.C4.62			0.0439891	3.51232	41.3937	0.00526734	2.43455	1.89785	1.2588	2.79021
KH2012:KH.C7.401			9.76791e-24	3.51005	8508.25	7.52318e-26	2.43298	7.22483	0.333876	10.513
KH2012:KH.C3.771				3.50914	2.26504	0.331147	2.43235	-1.00382	3.61095	0.971806
KH2012:KH.C14.244				3.50593	1.06625	0.408114	2.43013	-1.67048	4.23822	0.827217
KH2012:KH.XM_018816985.1			0.28426	3.50046	8.69579	0.0615824	2.42634	0.34448	1.87262	1.86929
KH2012:KH.C2.493				3.48931	2.24136	0.382681	2.41861	-1.00381	3.99707	0.872968
KH2012:KH.C2.1141				3.48284	1.04859	0.411274	2.41412	-1.67048	4.23882	0.821654
KH2012:KH.C7.487			1.39508e-245	3.46887	1001.77	2.75508e-249	2.40444	5.11208	0.102867	33.722
KH2012:KH.XM_018813890.1			0.0819177	3.46663	61.9312	0.0115993	2.40289	2.32943	1.37341	2.52411
KH2012:KH.C2.429			9.5761e-53	3.46327	864.02	2.33241e-55	2.40055	4.96756	0.220977	15.6725
KH2012:KH.XM_009863840.2				3.45786	2.17936	0.357778	2.3968	-1.00381	3.76015	0.919607
KH2012:KH.C11.157			0.291785	3.44616	72.7415	0.0643652	2.3887	2.50373	1.86315	1.84964
KH2012:KH.C1.569			0.415598	3.44279	6.30691	0.115013	2.38636	0.0570038	2.18443	1.57605
KH2012:KH.XM_018811725.1				3.43466	1.02032	0.417916	2.38072	-1.67048	4.2401	0.810042
KH2012:KH.C10.60				3.4236	1.00445	0.419449	2.37306	-1.67048	4.2404	0.807377
KH2012:KH.C12.623			0.225004	3.42345	14.3478	0.0439797	2.37296	0.894741	1.69959	2.01428
KH2012:KH.C11.412			0.359735	3.41713	11.7145	0.0903185	2.36857	0.697543	2.01753	1.69372
KH2012:KH.L84.3			0.509724	3.40712	59.1313	0.169349	2.36164	2.32093	2.47917	1.3743
KH2012:KH.C5.436			0.376977	3.4071	204.93	0.0973523	2.36162	3.56412	2.05516	1.65783
KH2012:KH.C8.68			0.470969	3.40158	3.92384	0.144382	2.3578	-0.39238	2.33038	1.45967
KH2012:KH.XM_018816625.1			0.0366367	3.40097	36.5486	0.0041916	2.35737	1.84393	1.18775	2.86337
KH2012:KH.S1508.1				3.39817	2.10293	0.35009	2.35543	-1.00382	3.63668	0.934415
KH2012:KH.C9.165				3.39814	2.08521	0.351379	2.35541	-1.00382	3.6464	0.931917
KH2012:KH.XM_009859145.2			9.4273e-07	3.39348	787.883	3.30772e-08	2.35218	4.91944	0.61428	5.52432
KH2012:KH.C11.306			2.5136e-08	3.38384	51.4171	7.03232e-10	2.3455	2.19405	0.548847	6.16536
KH2012:KH.C14.444			0.425624	3.3833	3.85195	0.119553	2.34512	-0.396867	2.17345	1.55665
KH2012:KH.C4.267			0.00430078	3.38085	70.2039	0.000337755	2.34343	2.50892	0.943192	3.58448
KH2012:KH.XM_002126630.3			0.287184	3.37921	11.527	0.0627076	2.34229	0.70469	1.81555	1.86126
KH2012:KH.C9.739			0.016276	3.37719	58.4203	0.00159321	2.34089	2.32765	1.0697	3.15715
KH2012:KH.XM_018811688.1			0.545782	3.37666	7.98039	0.192888	2.34052	0.336416	2.59328	1.30208
KH2012:KH.C8.427				3.37355	2.0748	0.358563	2.33836	-1.00382	3.67446	0.918107
KH2012:KH.S345.7				3.37217	2.06761	0.360256	2.33741	-1.00382	3.68593	0.914877
KH2012:KH.S803.2			0.333476	3.34597	9.74947	0.0794671	2.31925	0.557703	1.90785	1.75379
KH2012:KH.C2.927			1.9361e-08	3.32856	107.636	5.32743e-10	2.30718	2.96918	0.536074	6.20914
KH2012:KH.C11.263				3.32038	2.00358	0.406439	2.30151	-1.00381	3.9996	0.830177
KH2012:KH.C11.279			0.00223654	3.31931	53.9707	0.000160332	2.30077	2.28478	0.879405	3.7745
KH2012:KH.XM_009859474.1			0.00104685	3.31676	297.29	6.77408e-05	2.299	3.9933	0.832503	3.98408
KH2012:KH.C1.76			0.0876058	3.31124	22.823	0.0126412	2.29518	1.42734	1.32783	2.49372
KH2012:KH.C14.256			9.32174e-15	3.30542	420.08	1.2825e-16	2.29114	4.34585	0.399437	8.27519
KH2012:KH.C4.639			0.0591666	3.29486	76.4138	0.00761239	2.28382	2.6486	1.23459	2.6688
KH2012:KH.C9.63				3.28407	0.913931	0.43908	2.27634	-1.67048	4.24437	0.773748
KH2012:KH.S364.7				3.28407	0.913931	0.43908	2.27634	-1.67048	4.24437	0.773748
KH2012:KH.C12.325				3.27728	1.94467	0.213692	2.27163	-1.00382	2.63558	1.24348
KH2012:KH.C12.518			0.00543527	3.27256	153.752	0.00044152	2.26836	3.36154	0.931309	3.51394
KH2012:KH.L102.7			2.12575e-11	3.27086	17216	4.25401e-13	2.26719	8.08098	0.451326	7.24722
KH2012:KH.C1.337			3.66981e-13	3.26487	571.532	5.99113e-15	2.26304	4.67941	0.418352	7.80413
KH2012:KH.C2.340				3.25409	0.903465	0.443366	2.25557	-1.67048	4.24527	0.766522
KH2012:KH.C6.202			3.66981e-13	3.25072	583.777	5.95075e-15	2.25322	4.70954	0.416492	7.80499
KH2012:KH.XM_002121831.3			0.00934349	3.24463	68.3262	0.000837107	2.249	2.56884	0.971379	3.34022
KH2012:KH.C1.1268				3.24037	0.894635	0.445336	2.24605	-1.67048	4.24569	0.763213
KH2012:KH.XM_018811430.1				3.24037	0.894635	0.445336	2.24605	-1.67048	4.24569	0.763213
KH2012:KH.C11.48				3.2365	1.89763	0.418556	2.24337	-1.00381	4.00097	0.808929
KH2012:KH.S2708.1			0.58804	3.23515	7.3951	0.226203	2.24244	0.350091	2.67324	1.2102
KH2012:KH.C7.668			0.528467	3.22763	12.9114	0.180725	2.23722	0.911431	2.41133	1.33853
KH2012:KH.C6.154				3.22433	1.88673	0.406213	2.23494	-1.00381	3.88204	0.830576
KH2012:KH.C10.444			1.97145e-44	3.22123	323.741	5.96976e-47	2.23279	4.13865	0.22385	14.3901
KH2012:KH.S1691.1			0.227632	3.21972	10.2219	0.0446394	2.23174	0.685774	1.60342	2.00804
KH2012:KH.S2775.1			0.531507	3.21726	3.59315	0.18256	2.23004	-0.361617	2.4137	1.33291
KH2012:KH.L149.4			3.96817e-18	3.21156	949.669	4.10113e-20	2.22608	5.22041	0.349638	9.18537
KH2012:KH.C12.28				3.20233	0.860953	0.450823	2.21969	-1.67048	4.24688	0.754043
KH2012:KH.L96.56				3.20233	0.860953	0.450823	2.21969	-1.67048	4.24688	0.754043
KH2012:KH.C10.555				3.19904	0.868001	0.451299	2.21741	-1.67048	4.24698	0.753251
KH2012:KH.C1.273				3.19502	1.85126	0.424626	2.21462	-1.00381	4.00168	0.798421
KH2012:KH.S1903.2			0.34307	3.18427	3.49544	0.0838308	2.20717	-0.367011	1.84181	1.72888
KH2012:KH.C2.1036			1.17772e-07	3.18214	1163.23	3.56348e-09	2.20569	5.4419	0.539047	5.90328
KH2012:KH.S594.3			0.431821	3.17215	7.03359	0.12299	2.19877	0.337174	2.05671	1.54234
KH2012:KH.L63.15			0.0239393	3.17097	93.7318	0.00251669	2.19795	2.93075	1.04953	3.02133
KH2012:KH.C1.857			0.676463	3.16363	5.25189	0.301822	2.19286	0.0533949	3.06395	1.03253
KH2012:KH.C9.575			0.00411552	3.15035	29.1685	0.000320226	2.18366	1.77443	0.875495	3.59836
KH2012:KH.C10.182			0.084125	3.15017	24.2661	0.0120023	2.18353	1.59106	1.25401	2.51208
KH2012:KH.C5.235			1.45528e-44	3.14962	12174.2	4.31095e-47	2.18315	7.81029	0.218532	14.4126
KH2012:KH.C1.1241			0.0519233	3.14466	30.1435	0.00647375	2.17971	1.81349	1.15495	2.72277
KH2012:KH.C5.539			0.327711	3.14168	6.7692	0.0773166	2.17765	0.321885	1.77851	1.76647
KH2012:KH.S1867.1			0.228572	3.1295	30.6083	0.0449139	2.16921	1.83689	1.56049	2.00546
KH2012:KH.L108.33			1.30416e-05	3.12583	372.588	5.58888e-07	2.16666	4.33841	0.624552	5.00491
KH2012:KH.C13.97			1.23718e-22	3.1171	541.237	1.00173e-24	2.16061	4.7176	0.303631	10.2661
KH2012:KH.C9.615			5.72768e-28	3.11246	137.158	3.31799e-30	2.15739	3.34788	0.272542	11.4201
KH2012:KH.C8.717			0.000383521	3.11155	680.478	2.25958e-05	2.15676	4.94963	0.734278	4.23756
KH2012:KH.C2.263				3.10164	1.78878	0.115548	2.14989	-1.00382	1.97087	1.57374
KH2012:KH.S659.4			0.660361	3.09765	6.78483	0.284819	2.14713	0.35094	2.8962	1.06956
KH2012:KH.S908.3			5.63416e-09	3.0948	146.825	1.5021e-10	2.14515	3.42585	0.483173	6.40516
KH2012:KH.C1.1163				3.08301	0.797073	0.468283	2.13698	-1.67048	4.2508	0.725276
KH2012:KH.C11.711			2.58784e-12	3.05837	321.518	4.63362e-14	2.1199	4.23306	0.40552	7.54185
KH2012:KH.XM_018816574.1				3.02177	0.761609	0.477387	2.09453	-1.67048	4.25295	0.710512
KH2012:KH.C2.896			0.495717	3.01085	12.8025	0.159134	2.08696	1.03758	2.1384	1.40799
KH2012:KH.S1163.2			9.71948e-17	3.00783	723.343	1.15807e-18	2.08487	5.07477	0.341074	8.81869
KH2012:KH.C11.257			1.24861e-07	2.99729	486.685	3.78914e-09	2.07756	4.68538	0.508606	5.89314
KH2012:KH.C1.957				2.98261	0.751143	0.483259	2.06739	-1.67048	4.25436	0.70107
KH2012:KH.C12.203				2.98261	0.751143	0.483259	2.06739	-1.67048	4.25436	0.70107
KH2012:KH.C12.250				2.98261	0.751143	0.483259	2.06739	-1.67048	4.25436	0.70107
KH2012:KH.C3.420				2.98261	0.751143	0.483259	2.06739	-1.67048	4.25436	0.70107
KH2012:KH.C8.22				2.98261	0.751143	0.483259	2.06739	-1.67048	4.25436	0.70107
KH2012:KH.S1035.2				2.98261	0.751143	0.483259	2.06739	-1.67048	4.25436	0.70107
KH2012:KH.S2498.1				2.98261	0.751143	0.483259	2.06739	-1.67048	4.25436	0.70107
KH2012:KH.XM_002122203.2				2.98261	0.751143	0.483259	2.06739	-1.67048	4.25436	0.70107
KH2012:KH.XM_018816590.1				2.98261	0.751143	0.483259	2.06739	-1.67048	4.25436	0.70107
KH2012:KH.XM_018817677.1				2.98261	0.751143	0.483259	2.06739	-1.67048	4.25436	0.70107
KH2012:KH.C6.307			0.621519	2.97833	2.8597	0.251582	2.06442	-0.437557	2.59773	1.14651
KH2012:KH.C12.315				2.9737	0.73512	0.4846	2.06121	-1.67048	4.25469	0.698923
KH2012:KH.C11.648			7.48204e-17	2.9728	2473.33	8.61929e-19	2.06059	6.32601	0.335845	8.8517
KH2012:KH.C1.1157			2.17028e-13	2.97241	136.33	3.40021e-15	2.06032	3.42917	0.377436	7.87527
KH2012:KH.XM_004227328.1			0.665234	2.97088	5.63772	0.289432	2.05926	0.244262	2.80438	1.05937
KH2012:KH.C3.806			1.39525e-06	2.9682	375.647	5.01484e-08	2.0574	4.44389	0.544546	5.45078
KH2012:KH.L18.73			0.376113	2.96689	25.1974	0.0968816	2.05649	1.74401	1.78711	1.66016
KH2012:KH.L142.7				2.9659	1.59998	0.0438263	2.0558	-1.00382	1.47136	2.01575
KH2012:KH.L99.2			7.2878e-30	2.95905	293.278	3.74201e-32	2.05106	4.20236	0.250692	11.8035
KH2012:KH.C13.105			5.17853e-16	2.9556	10479.5	6.57927e-18	2.04867	7.78043	0.342798	8.622
KH2012:KH.C2.99			1.31258e-28	2.93794	2433.02	7.25803e-31	2.03643	6.33085	0.254335	11.5515
KH2012:KH.C4.376			0.232554	2.93189	13.6042	0.0459872	2.03223	1.14862	1.46924	1.99551
KH2012:KH.C11.654			0.0721977	2.91162	22.3514	0.00973345	2.01818	1.659	1.12628	2.58516
KH2012:KH.XM_018811766.1			0.792294	2.91154	4.06133	0.44782	2.01813	-0.0461275	3.83575	0.759054
KH2012:KH.C2.1070				2.89933	0.706849	0.495876	2.00966	-1.67048	4.25751	0.680992
KH2012:KH.C10.314				2.89787	1.52741	0.469598	2.00865	-1.00381	4.00738	0.723133
KH2012:KH.C3.813			0.234523	2.89724	80.6054	0.0466082	2.00822	2.94838	1.45602	1.98984
KH2012:KH.L61.2			1.6383e-09	2.89334	901.385	4.05504e-11	2.00551	5.36519	0.438249	6.60205
KH2012:KH.XM_009859177.1			0.797885	2.88592	2.9343	0.456482	2.00037	-0.356318	3.87553	0.744652
KH2012:KH.S790.3			0.328313	2.87303	8.27465	0.0775018	1.99143	0.689645	1.62744	1.76537
KH2012:KH.L139.25			0.611601	2.86134	2.89097	0.243739	1.98333	-0.355916	2.45462	1.16569
KH2012:KH.XM_018815955.1			0.798253	2.85273	3.91783	0.457104	1.97736	-0.0461277	3.83625	0.743625
KH2012:KH.S2037.1			0.775195	2.83267	2.59201	0.420486	1.96346	-0.446393	3.51632	0.805578
KH2012:KH.C2.279				2.82284	1.4699	0.481356	1.95664	-1.00381	4.00902	0.704123
KH2012:KH.L153.87			0.000216757	2.8184	129.217	1.2e-05	1.95357	3.46757	0.643825	4.37759
KH2012:KH.C2.1118			0.0686462	2.80967	23.2461	0.00912361	1.94752	1.75871	1.07758	2.60739
KH2012:KH.C12.473			0.0101009	2.80492	43.0279	0.000913609	1.94422	2.37864	0.84591	3.31586
KH2012:KH.C4.588			0.376724	2.792	2.72953	0.0972127	1.93527	-0.365981	1.68343	1.65852
KH2012:KH.C12.684				2.77586	0.644751	0.5149	1.92408	-1.67048	4.26251	0.651227
KH2012:KH.C6.241			5.46721e-05	2.77306	258	2.62006e-06	1.92214	4.18779	0.590194	4.69856
KH2012:KH.S1015.1			0.49164	2.7687	6.83986	0.156111	1.91912	0.560432	1.95217	1.41827
KH2012:KH.C6.269			0.000211506	2.76415	349.919	1.16676e-05	1.91596	4.49729	0.630551	4.38371
KH2012:KH.C2.916			3.34908e-28	2.75367	311.987	1.87395e-30	1.9087	4.39001	0.240083	11.4697
KH2012:KH.C13.74			0.779452	2.74378	2.45778	0.427586	1.90185	-0.446002	3.45857	0.793329
KH2012:KH.XM_018817575.1			0.0893812	2.74182	263.611	0.0130033	1.90048	4.22794	1.10393	2.48368
KH2012:KH.XM_018817484.1			0.00100916	2.74043	293.616	6.49698e-05	1.89952	4.33618	0.686137	3.99399
KH2012:KH.C2.897			0.0130988	2.73919	197.966	0.00123478	1.89866	3.94287	0.847857	3.23072
KH2012:KH.S962.1			0.690265	2.73566	4.0201	0.314818	1.89622	0.0478848	2.72161	1.00516
KH2012:KH.C10.173			0.348626	2.73533	23.1437	0.0860378	1.89598	1.79731	1.59338	1.71668
KH2012:KH.XM_018815576.1			0.617916	2.71925	6.65193	0.248655	1.88484	0.562355	2.35714	1.15362
KH2012:KH.C4.626			7.53922e-37	2.71911	1195.75	2.92814e-39	1.88475	5.75358	0.207425	13.1089
KH2012:KH.C7.742				2.71905	0.618262	0.523779	1.8847	-1.67048	4.26496	0.637531
KH2012:KH.C2.798			1.27856e-12	2.7164	1667.41	2.1883e-14	1.88287	6.08769	0.355594	7.63905
KH2012:KH.L165.4			4.94987e-06	2.71512	478.965	1.98438e-07	1.88198	4.84092	0.52206	5.2008
KH2012:KH.L18.125			5.58971e-10	2.70989	1423.3	1.30259e-11	1.87835	5.93335	0.400376	6.76835
KH2012:KH.S1665.1				2.7009	0.609287	0.526631	1.87212	-1.67048	4.26576	0.633158
KH2012:KH.XM_004225592.3			1.05822e-08	2.69638	324.007	2.87002e-10	1.86899	4.46137	0.427614	6.30564
KH2012:KH.XM_018815561.1			0.504997	2.69599	9.29856	0.166102	1.86872	0.909243	1.94679	1.38484
KH2012:KH.L152.56			0.153679	2.68907	3.91333	0.0263028	1.86392	0.0339139	1.21036	2.22171
KH2012:KH.C9.794			0.637359	2.68276	5.01295	0.265584	1.85955	0.298935	2.40976	1.11329
KH2012:KH.C7.136			0.00154708	2.67817	140.803	0.000105814	1.85637	3.63951	0.69081	3.87686
KH2012:KH.C9.196			0.00615627	2.67559	86.3812	0.000511435	1.85458	3.15078	0.770021	3.47469
KH2012:KH.C4.214			7.13505e-17	2.67491	424.146	8.17259e-19	1.85411	4.74313	0.30199	8.85764
KH2012:KH.L65.23			0.0706702	2.67113	20.0936	0.00946239	1.85149	1.69812	1.02938	2.59488
KH2012:KH.C5.502			6.53318e-06	2.65615	498.012	2.68363e-07	1.84111	4.9155	0.516318	5.14441
KH2012:KH.C3.793			4.48522e-08	2.6543	412.734	1.29026e-09	1.83982	4.72882	0.437383	6.0686
KH2012:KH.L10.34			0.553003	2.65377	11.4987	0.198107	1.83945	1.14853	2.06204	1.28696
KH2012:KH.C7.778				2.65359	1.3264	0.508455	1.83933	-1.00382	4.01303	0.661245
KH2012:KH.C9.275				2.65359	1.3264	0.508455	1.83933	-1.00382	4.01303	0.661245
KH2012:KH.C2.581			0.586269	2.64968	11.6253	0.224188	1.83662	1.16138	2.17997	1.21547
KH2012:KH.C9.639			0.000367167	2.64889	60.3033	2.15355e-05	1.83607	2.80834	0.623511	4.24835
KH2012:KH.C7.456			1.30248e-12	2.64353	266.795	2.24639e-14	1.83235	4.29906	0.346207	7.63568
KH2012:KH.C2.767			0.136791	2.62605	32.9284	0.0226109	1.82024	2.21652	1.15181	2.27995
KH2012:KH.XM_009863480.1			0.0583157	2.62584	26.6253	0.00747805	1.82009	2.00361	0.981707	2.67477
KH2012:KH.C3.871			3.34788e-16	2.6236	565.429	4.16528e-18	1.81854	5.06149	0.30246	8.67418
KH2012:KH.C11.510				2.62118	0.573969	0.539252	1.81686	-1.67048	4.26941	0.613944
KH2012:KH.C2.267				2.62118	0.573969	0.539252	1.81686	-1.67048	4.26941	0.613944
KH2012:KH.C7.759				2.62118	0.573969	0.539252	1.81686	-1.67048	4.26941	0.613944
KH2012:KH.L12.1				2.62118	0.573969	0.539252	1.81686	-1.67048	4.26941	0.613944
KH2012:KH.L152.4				2.62118	0.573969	0.539252	1.81686	-1.67048	4.26941	0.613944
KH2012:KH.S1528.1				2.62118	0.573969	0.539252	1.81686	-1.67048	4.26941	0.613944
KH2012:KH.C12.321			0.411675	2.6205	13.3723	0.112673	1.81639	1.32068	1.65197	1.58629
KH2012:KH.C12.236			0.620042	2.6129	3.73765	0.250207	1.81113	0.049816	2.27239	1.14985
KH2012:KH.L72.3			0.00437254	2.61138	69.823	0.000343678	1.81007	2.97691	0.729449	3.57994
KH2012:KH.XM_018811110.1			2.71415e-12	2.61081	333.079	4.89551e-14	1.80967	4.54054	0.346506	7.53468
KH2012:KH.C2.436			0.000225411	2.61031	643.213	1.25236e-05	1.80933	5.19852	0.597562	4.36827
KH2012:KH.S1396.1			0.79694	2.59406	2.50397	0.454834	1.79806	-0.344139	3.47087	0.74738
KH2012:KH.L22.26			0.712557	2.59371	4.48509	0.338637	1.79782	0.244937	2.71064	0.956862
KH2012:KH.C2.563				2.58899	1.28018	0.519005	1.79455	-1.00382	4.01469	0.64488
KH2012:KH.C11.269			0.000588545	2.58797	589.841	3.6031e-05	1.79384	5.1252	0.62639	4.13156
KH2012:KH.C7.663			0.0614519	2.58533	20.0827	0.00797326	1.79202	1.74791	0.974421	2.6532
KH2012:KH.C14.98				2.57748	1.25104	0.520897	1.78657	-1.00382	4.01499	0.641964
KH2012:KH.XM_009861326.2			0.641722	2.56912	7.28201	0.268992	1.78078	0.742547	2.32418	1.10539
KH2012:KH.C6.215			1.3025e-17	2.56373	1466.07	1.38044e-19	1.77705	6.05021	0.283166	9.05383
KH2012:KH.C13.186				2.56306	0.563357	0.548545	1.77658	-1.67048	4.27219	0.599942
KH2012:KH.C14.94				2.56306	0.563357	0.548545	1.77658	-1.67048	4.27219	0.599942
KH2012:KH.C4.704				2.56306	0.563357	0.548545	1.77658	-1.67048	4.27219	0.599942
KH2012:KH.C6.161				2.56306	0.563357	0.548545	1.77658	-1.67048	4.27219	0.599942
KH2012:KH.C6.213				2.56306	0.563357	0.548545	1.77658	-1.67048	4.27219	0.599942
KH2012:KH.L141.62				2.56306	0.563357	0.548545	1.77658	-1.67048	4.27219	0.599942
KH2012:KH.C3.638			0.00044274	2.55706	656.085	2.64927e-05	1.77242	5.24993	0.60858	4.20169
KH2012:KH.XM_002125455.3			0.370663	2.55148	21.7778	0.0946726	1.76855	1.8482	1.52669	1.67125
KH2012:KH.C4.660			1.11518e-05	2.5485	223.805	4.72763e-07	1.76649	4.17935	0.505951	5.03705
KH2012:KH.C4.630			1.98836e-05	2.5449	191.382	8.74348e-07	1.76399	4.02546	0.517467	4.918
KH2012:KH.XM_018813615.1			0.67781	2.54241	4.72365	0.30292	1.76227	0.324174	2.4679	1.03019
KH2012:KH.C3.171			0.649698	2.54104	8.88909	0.275558	1.76132	0.959592	2.33048	1.09035
KH2012:KH.C14.595			4.91439e-05	2.53986	830.531	2.33896e-06	1.76049	5.4962	0.537913	4.72169
KH2012:KH.L87.19				2.5333	1.23604	0.477811	1.75595	-1.00382	3.5689	0.709828
KH2012:KH.XM_002126168.4				2.53325	1.21558	0.479925	1.75592	-1.00382	3.58603	0.706423
KH2012:KH.C12.365			0.826046	2.52728	6.43163	0.504078	1.75178	0.643602	3.78286	0.668087
KH2012:KH.XM_004227361.2			0.364194	2.51864	9.46961	0.0919637	1.74579	1.03371	1.49463	1.68513
KH2012:KH.XM_009860038.2			0.233141	2.51551	31.8932	0.0462107	1.74362	2.25008	1.26188	1.99346
KH2012:KH.C1.492			0.357756	2.51429	24.8927	0.0893271	1.74278	2.00409	1.4799	1.69896
KH2012:KH.C9.475			0.0938672	2.50899	76.1264	0.0138227	1.7391	3.12475	1.01915	2.46184
KH2012:KH.C4.340			0.271239	2.50288	161.268	0.0576776	1.73486	3.87876	1.3186	1.89814
KH2012:KH.S546.4			0.565141	2.50051	14.215	0.207918	1.73322	1.451	1.98562	1.25931
KH2012:KH.S425.9				2.49645	1.19613	0.534309	1.73041	-1.00382	4.01719	0.621442
KH2012:KH.C10.196			0.000549686	2.49568	246.254	3.34711e-05	1.72988	4.30638	0.601592	4.14847
KH2012:KH.C12.379			3.40161e-05	2.49146	84.1207	1.56074e-06	1.72695	3.23543	0.518697	4.8033
KH2012:KH.L170.3				2.48578	1.18011	0.536088	1.72301	-1.00382	4.01749	0.618739
KH2012:KH.S926.1			0.58019	2.48329	6.88582	0.219495	1.72129	0.73581	2.02243	1.22787
KH2012:KH.C9.293			0.611261	2.48215	7.0172	0.243388	1.72049	0.755228	2.12775	1.16656
KH2012:KH.C4.755				2.47593	0.527893	0.562621	1.71619	-1.67048	4.27657	0.578953
KH2012:KH.XM_018816088.1			0.783075	2.4716	3.48998	0.43275	1.71319	0.062613	3.15057	0.784494
KH2012:KH.C12.373			4.24369e-28	2.47101	1577.91	2.40246e-30	1.71277	6.17857	0.215843	11.4481
KH2012:KH.L3.12			0.024982	2.46713	37.3666	0.0026444	1.71008	2.43707	0.82065	3.00631
KH2012:KH.C12.413			0.127966	2.46645	33.7814	0.020672	1.70961	2.3378	1.06592	2.31392
KH2012:KH.C14.447			0.39549	2.46498	17.749	0.105127	1.70859	1.69601	1.52113	1.62049
KH2012:KH.C14.251			0.297161	2.46206	327.253	0.0661576	1.70657	4.61052	1.34	1.83735
KH2012:KH.XM_018817164.1				2.46181	1.18291	0.540095	1.7064	-1.00382	4.01817	0.612669
KH2012:KH.C11.628			8.21605e-17	2.46097	26650.5	9.57304e-19	1.70582	9.01102	0.278391	8.83999
KH2012:KH.C2.1131			0.366225	2.44715	3.38283	0.0930978	1.69623	0.0374031	1.45726	1.67928
KH2012:KH.C3.50			1.71188e-08	2.44613	129.539	4.6992e-10	1.69553	3.69303	0.392711	6.22883
KH2012:KH.XM_002124453.3			0.0056629	2.44153	70.5615	0.000464111	1.69234	3.08701	0.69745	3.50066
KH2012:KH.C11.495			0.547894	2.43581	21.5403	0.194313	1.68837	1.9047	1.87669	1.29793
KH2012:KH.L139.1			0.77951	2.43559	4.56878	0.428104	1.68822	0.351481	3.07353	0.79244
KH2012:KH.C1.668			0.0435028	2.43149	44.2518	0.00518803	1.68538	2.62839	0.869905	2.79512
KH2012:KH.C1.852			1.1255e-05	2.42911	216.543	4.77879e-07	1.68373	4.21658	0.482447	5.03499
KH2012:KH.C3.506			4.20986e-11	2.42873	395.376	8.72954e-13	1.68347	4.81887	0.339721	7.14918
KH2012:KH.L170.55			2.76197e-05	2.42822	635.668	1.24362e-06	1.68311	5.29445	0.500812	4.84856
KH2012:KH.C4.575			0.3042	2.42633	169.686	0.0685057	1.6818	3.97479	1.33193	1.82167
KH2012:KH.C10.51			0.722291	2.42064	4.04713	0.348712	1.67786	0.245946	2.58314	0.937091
KH2012:KH.C8.583			0.0101847	2.41784	97.6071	0.000921856	1.67592	3.42631	0.729727	3.31335
KH2012:KH.S1039.4			0.536775	2.40371	5.23113	0.185994	1.66612	0.508454	1.81751	1.32252
KH2012:KH.C9.784			0.841508	2.39706	3.35219	0.531295	1.66152	0.0644318	3.82899	0.62603
KH2012:KH.C2.737			0.00264087	2.39675	60.9567	0.000193836	1.6613	2.96751	0.643091	3.72692
KH2012:KH.C8.137			0.000598581	2.39614	217.543	3.68442e-05	1.66088	4.24105	0.580682	4.12643
KH2012:KH.XM_018811866.1			0.0292474	2.39488	52.4053	0.00320179	1.66	2.81811	0.812465	2.94767
KH2012:KH.C12.650			1.34721e-95	2.39287	1988.12	1.24159e-98	1.65861	6.45509	0.113519	21.0789
KH2012:KH.XM_009862716.2			0.307314	2.39182	16.4995	0.0695508	1.65789	1.66332	1.31794	1.81483
KH2012:KH.C14.91			0.281807	2.38845	21.2569	0.0608656	1.65555	1.91926	1.2742	1.87447
KH2012:KH.XM_018817213.1				2.38422	0.492429	0.577618	1.65262	-1.67048	4.28148	0.556868
KH2012:KH.C7.603			0.63677	2.38293	917.059	0.264764	1.65172	5.6872	2.13677	1.1152
KH2012:KH.C11.640			0.790866	2.3813	7.63599	0.445113	1.65059	0.898501	3.11856	0.763588
KH2012:KH.C2.978			0.0702304	2.37875	37.0657	0.00938501	1.64883	2.48161	0.915715	2.5977
KH2012:KH.C2.428			0.364194	2.37755	31.7716	0.0919283	1.64799	2.32799	1.41075	1.68531
KH2012:KH.C10.457			4.49539e-20	2.37474	2836.84	4.11335e-22	1.64605	6.82129	0.245623	9.66825
KH2012:KH.XM_018816553.1			0.631672	2.36244	10.68	0.259929	1.63752	1.24707	2.09704	1.12656
KH2012:KH.C7.503			5.68726e-08	2.36171	360.531	1.65103e-09	1.63701	4.76551	0.391733	6.02888
KH2012:KH.S908.2				2.36003	0.4836	0.581603	1.63585	-1.67048	4.28283	0.551045
KH2012:KH.C12.652			0.492674	2.35524	9.76107	0.156742	1.63253	1.15868	1.66317	1.41612
KH2012:KH.C8.722			1.32748e-11	2.35089	271.557	2.58662e-13	1.62952	4.48906	0.321409	7.31433
KH2012:KH.S388.3			0.452912	2.34977	41.8237	0.134255	1.62874	2.61977	1.5691	1.49753
KH2012:KH.C9.688				2.34553	1.11465	0.55974	1.6258	-1.00382	4.02164	0.583228
KH2012:KH.XM_009859108.2			0.819715	2.34517	3.09231	0.491745	1.62554	0.0190616	3.41097	0.687536
KH2012:KH.C1.369			0.000133154	2.34187	1864.13	7.04686e-06	1.62326	6.42037	0.521312	4.49227
KH2012:KH.L38.3			0.613519	2.34047	11.7082	0.245484	1.62229	1.34961	2.01523	1.16139
KH2012:KH.XM_018817079.1				2.33549	0.47477	0.585658	1.61884	-1.67048	4.28421	0.545139
KH2012:KH.C7.510			0.669644	2.33365	8.36176	0.294818	1.61757	1.01931	2.2276	1.04761
KH2012:KH.C2.20			0.291238	2.32421	55.2342	0.0641395	1.61102	2.91152	1.25551	1.85121
KH2012:KH.L18.49			0.579828	2.31876	23.2052	0.219091	1.60724	2.04789	1.88679	1.22895
KH2012:KH.XM_018814960.1			0.762512	2.31449	8.50547	0.403812	1.60428	1.04637	2.77239	0.834833
KH2012:KH.XM_018814246.1			0.234246	2.3059	47.596	0.0464853	1.59833	2.77444	1.15818	1.99096
KH2012:KH.XM_018814216.1			0.000891558	2.30444	140.973	5.67129e-05	1.59731	3.8607	0.572376	4.02609
KH2012:KH.C10.229			4.84318e-07	2.30094	6300.84	1.63554e-08	1.59489	7.66191	0.407484	5.6467
KH2012:KH.C3.454			0.305058	2.29384	31.3691	0.0688595	1.58997	2.36258	1.26081	1.81934
KH2012:KH.L139.19			0.567046	2.2917	7.22713	0.210351	1.58849	0.894325	1.82955	1.2526
KH2012:KH.C11.696			0.81442	2.28765	9.30194	0.482043	1.58568	1.1503	3.25404	0.70302
KH2012:KH.XM_009860777.1				2.28755	0.456965	0.593617	1.58561	-1.67048	4.28699	0.533602
KH2012:KH.S437.10			0.000814556	2.28256	8.90294	5.13689e-05	1.58215	1.11918	0.563691	4.04931
KH2012:KH.XM_018816177.1			3.40995e-05	2.28064	20.8633	1.56681e-06	1.58082	1.96457	0.474885	4.80252
KH2012:KH.C4.219			0.674189	2.27768	8.23522	0.298896	1.57877	1.03426	2.1926	1.0388
KH2012:KH.C1.1227			0.326212	2.27614	21.5301	0.0768554	1.5777	1.9978	1.28651	1.76923
KH2012:KH.L50.5			4.29447e-06	2.27312	1608.2	1.69336e-07	1.57561	6.31238	0.434615	5.23019
KH2012:KH.L141.3				2.26826	1.03662	0.57298	1.57224	-1.00382	4.0241	0.563669
KH2012:KH.C2.1			1.47287e-06	2.25711	1152.77	5.31324e-08	1.56451	5.98868	0.414872	5.4405
KH2012:KH.C5.296			0.780789	2.25465	3.08464	0.429945	1.56281	0.0614062	2.85658	0.789285
KH2012:KH.C1.489			0.000190725	2.25295	543.824	1.04082e-05	1.56162	5.23966	0.511045	4.40851
KH2012:KH.C2.953			0.340234	2.25002	20.3337	0.0826229	1.5596	1.95314	1.29635	1.73567
KH2012:KH.C2.1055			0.130518	2.24703	146.921	0.0212046	1.55752	3.93449	0.975137	2.30432
KH2012:KH.C10.190			4.9313e-16	2.24563	2682.88	6.2327e-18	1.55655	6.8399	0.260266	8.6282
KH2012:KH.C9.323			0.125316	2.24371	87.1143	0.0200789	1.55522	3.41331	0.965091	2.32487
KH2012:KH.C10.312			0.852815	2.23936	4.54575	0.551609	1.55221	0.462074	3.76141	0.595351
KH2012:KH.C11.60			0.00212241	2.23817	127.242	0.000151032	1.55138	3.79582	0.590644	3.78937
KH2012:KH.S1404.2			0.00212824	2.23816	65.4857	0.000151867	1.55137	3.13226	0.590855	3.788
KH2012:KH.XM_018816605.1			0.506952	2.2367	8.51448	0.16756	1.55036	1.09283	1.6207	1.38009
KH2012:KH.C1.1225			0.00543319	2.23479	121.71	0.000440993	1.54904	3.75317	0.635921	3.51425
KH2012:KH.XM_009861049.1			0.401856	2.22751	22.9194	0.108195	1.54399	2.08745	1.38668	1.60636
KH2012:KH.C11.487			3.44023e-07	2.22421	584.112	1.12327e-08	1.54171	5.32738	0.389463	5.71098
KH2012:KH.C14.44			0.472921	2.22098	6.90097	0.145572	1.53947	0.888916	1.52608	1.45535
KH2012:KH.C5.350			2.7253e-06	2.21674	192.004	1.02977e-07	1.53653	4.21946	0.416571	5.32139
KH2012:KH.C14.41			0.055787	2.21528	4031.7	0.00708401	1.53552	7.26456	0.822649	2.69287
KH2012:KH.C2.1140				2.20973	0.430476	0.606634	1.53167	-1.67048	4.2917	0.514884
KH2012:KH.C3.777				2.20973	0.430476	0.606634	1.53167	-1.67048	4.2917	0.514884
KH2012:KH.C8.437				2.20973	0.430476	0.606634	1.53167	-1.67048	4.2917	0.514884
KH2012:KH.S256.14				2.20973	0.430476	0.606634	1.53167	-1.67048	4.2917	0.514884
KH2012:KH.XM_009863812.1				2.20973	0.430476	0.606634	1.53167	-1.67048	4.2917	0.514884
KH2012:KH.XM_018816998.1				2.20973	0.430476	0.606634	1.53167	-1.67048	4.2917	0.514884
KH2012:KH.S1498.2				2.20871	1.02881	0.58328	1.53096	-1.00382	4.02609	0.5486
KH2012:KH.S1176.2			7.88805e-12	2.20666	1720.7	1.50066e-13	1.52954	6.41797	0.298718	7.3871
KH2012:KH.C8.352			0.0328163	2.19152	111.607	0.00368538	1.51905	3.69082	0.754682	2.90391
KH2012:KH.C4.228				2.19065	1.97333	0.23793	1.51844	-0.363181	1.8562	1.18018
KH2012:KH.S1537.2			0.501918	2.19023	9.81023	0.16361	1.51815	1.2602	1.57228	1.39303
KH2012:KH.L18.100			0.0940396	2.19012	289.921	0.0138712	1.51807	4.64642	0.890081	2.46058
KH2012:KH.XM_009862331.2			0.212331	2.18913	32.6444	0.0407861	1.51739	2.46432	1.07011	2.0457
KH2012:KH.C1.712			0.616521	2.1809	4.85388	0.247525	1.51169	0.56241	1.88597	1.15638
KH2012:KH.C1.1035			0.391359	2.1801	24.3474	0.10354	1.51113	2.17647	1.33919	1.62793
KH2012:KH.C8.485			2.40928e-05	2.17393	288.213	1.07847e-06	1.50685	4.64999	0.445774	4.87675
KH2012:KH.L41.21			0.408922	2.17389	16.5327	0.111336	1.50683	1.79034	1.36532	1.59222
KH2012:KH.C1.1303			0.737609	2.17372	4.859	0.369453	1.50671	0.565264	2.42197	0.897499
KH2012:KH.XM_002124562.2				2.17317	1.75094	0.577512	1.50632	-0.44851	3.9014	0.557022
KH2012:KH.XM_018812182.1			1.84258e-07	2.17273	787.21	5.72509e-09	1.50602	5.65554	0.373027	5.8246
KH2012:KH.S545.1			0.0433249	2.17168	35.4537	0.00515073	1.50529	2.55576	0.776306	2.79745
KH2012:KH.S1454.2			0.505225	2.17141	12.4352	0.166391	1.50511	1.51006	1.56906	1.38389
KH2012:KH.C7.250			0.109018	2.17103	26.389	0.0167213	1.50484	2.26124	0.907326	2.39278
KH2012:KH.S1492.1			0.549103	2.17002	16.3973	0.195035	1.50414	1.78593	1.67462	1.29583
KH2012:KH.C11.715			1.73146e-09	2.16342	5076.65	4.30843e-11	1.49957	7.52451	0.328135	6.59306
KH2012:KH.C9.796			1.12512e-26	2.16077	974.616	6.88801e-29	1.49773	5.87558	0.193731	11.1535
KH2012:KH.S1285.1			0.536749	2.15787	8.63963	0.185924	1.49572	1.15117	1.63137	1.32273
KH2012:KH.XM_018816153.1			0.693997	2.15535	22.0262	0.31856	1.49398	2.0887	2.16092	0.997421
KH2012:KH.S1259.1			0.543119	2.14415	28.6037	0.190812	1.48621	2.35578	1.63903	1.30818
KH2012:KH.C6.127			0.00112238	2.13909	57.9992	7.33673e-05	1.48271	3.06566	0.539481	3.96509
KH2012:KH.C1.1183			0.65057	2.13784	11.3865	0.276014	1.48183	1.43908	1.96255	1.08932
KH2012:KH.C14.505			0.20069	2.13579	30.6412	0.0376648	1.48042	2.42792	1.02757	2.07848
KH2012:KH.C12.38			0.753084	2.13068	12.2776	0.391885	1.47687	1.5178	2.48852	0.856203
KH2012:KH.XM_018812358.1			0.774073	2.12944	2.85598	0.41902	1.47602	0.0602358	2.63505	0.808122
KH2012:KH.C12.78			0.319962	2.12656	39.9883	0.0742273	1.47402	2.70153	1.19121	1.78521
KH2012:KH.C14.254			0.00206233	2.12602	131.121	0.000146078	1.47365	3.88982	0.559827	3.79764
KH2012:KH.XM_009860064.2			0.143348	2.1202	8.00817	0.0240439	1.46961	1.10525	0.939626	2.25643
KH2012:KH.XM_018813167.1			0.303934	2.1169	51.792	0.0683657	1.46733	2.96515	1.16148	1.82259
KH2012:KH.C1.37			0.46478	2.11378	28.9858	0.140802	1.46516	2.38822	1.4352	1.47281
KH2012:KH.C4.102			0.0714365	2.11037	91.6342	0.0095885	1.4628	3.53999	0.814713	2.59033
KH2012:KH.C14.429			0.778508	2.1044	19.5408	0.4262	1.45866	1.99802	2.64468	0.79571
KH2012:KH.C2.115			0.724758	2.10428	7.51347	0.351715	1.45858	1.04321	2.25959	0.931268
KH2012:KH.XM_004226351.3			0.840626	2.09343	2.81005	0.529632	1.45106	0.0631837	3.33048	0.628569
KH2012:KH.C12.300			0.825197	2.08801	3.73966	0.501604	1.4473	0.351566	3.10731	0.671968
KH2012:KH.L170.22			0.00143617	2.08002	468.516	9.67152e-05	1.44176	5.18862	0.533519	3.89869
KH2012:KH.C3.343			0.0124856	2.07766	91.6044	0.00117122	1.44013	3.55699	0.640108	3.2458
KH2012:KH.S1136.5				2.07227	1.76078	0.195177	1.43639	-0.388951	1.59969	1.29542
KH2012:KH.C11.215			6.79848e-29	2.07045	24827.4	3.71453e-31	1.43513	9.16417	0.178351	11.6089
KH2012:KH.L87.30			2.34551e-13	2.0663	637.536	3.73651e-15	1.43225	5.5039	0.262772	7.86346
KH2012:KH.C11.675			0.244984	2.06572	46.4443	0.0497193	1.43185	2.88475	1.05266	1.96237
KH2012:KH.XM_018814382.1			0.192524	2.06376	213.141	0.0356507	1.43049	4.41037	0.982328	2.10089
KH2012:KH.XM_018813759.1			0.0652517	2.06264	40.725	0.00856506	1.42971	2.75486	0.784588	2.62894
KH2012:KH.C9.482			0.566876	2.06043	3.62934	0.210163	1.42818	0.330698	1.64424	1.25312
KH2012:KH.C2.1150			0.594147	2.05994	8.16836	0.230603	1.42784	1.14938	1.71833	1.19881
KH2012:KH.L8.5				2.05921	0.937476	0.609499	1.42734	-1.00382	4.03145	0.510788
KH2012:KH.C8.759			0.725519	2.0463	21.6154	0.352476	1.41839	2.13134	2.20081	0.929797
KH2012:KH.C5.576			0.000111216	2.0422	145.811	5.76176e-06	1.41554	4.04237	0.450325	4.53495
KH2012:KH.XM_018811431.1			0.747663	2.03825	6.33086	0.384783	1.41281	0.907196	2.3452	0.869118
KH2012:KH.C4.341			1.36967e-07	2.03447	1922.47	4.17455e-09	1.41019	6.62591	0.346167	5.87712
KH2012:KH.C7.814			0.0258192	2.03276	53.051	0.00275444	1.409	3.03648	0.678971	2.99389
KH2012:KH.C11.166			4.68192e-06	2.03174	573.018	1.85718e-07	1.4083	5.41699	0.389739	5.21309
KH2012:KH.C6.279			0.561127	2.03004	10.7425	0.204453	1.40711	1.44116	1.59976	1.26897
KH2012:KH.C3.170			5.33538e-06	2.02377	6489.11	2.15298e-07	1.40277	7.84838	0.390265	5.18562
KH2012:KH.L24.14			0.857252	2.02179	2.41739	0.558898	1.4014	-0.0445163	3.45913	0.584479
KH2012:KH.C9.867			0.760644	2.01973	5.35258	0.400826	1.39997	0.749658	2.40402	0.840146
KH2012:KH.S1560.1			0.0632703	2.01496	14.6213	0.00825501	1.39666	1.7583	0.762821	2.64146
KH2012:KH.C2.506			3.55297e-10	2.01265	4463.23	7.95213e-12	1.39507	7.48028	0.294273	6.83941
KH2012:KH.L69.8			0.521131	2.01093	17.2847	0.176154	1.39387	1.92937	1.48661	1.35269
KH2012:KH.C2.1124			0.614102	2.00865	4.36072	0.245948	1.39229	0.547821	1.73122	1.16025
KH2012:KH.C1.1139			0.435854	2.00763	16.7323	0.125698	1.39158	1.89517	1.31107	1.53129
KH2012:KH.L87.43			0.189753	2.00571	5.05516	0.0349752	1.39025	0.714492	0.951186	2.10865
KH2012:KH.C1.1279			0.779452	2.00427	4.30249	0.427517	1.38926	0.542092	2.52603	0.793448
KH2012:KH.C9.800			0.609166	2.00372	5.1617	0.241246	1.38887	0.718693	1.70984	1.17188
KH2012:KH.C2.539			0.685169	1.98549	9.58248	0.309101	1.37624	1.35073	1.95209	1.01711
KH2012:KH.C2.580				1.97907	0.875468	0.623759	1.37178	-1.00382	4.03455	0.490529
KH2012:KH.S787.2				1.97907	0.893183	0.623759	1.37178	-1.00382	4.03455	0.490529
KH2012:KH.XM_018815916.1				1.97907	0.893183	0.623759	1.37178	-1.00382	4.03455	0.490529
KH2012:KH.S1175.2			0.711566	1.97783	7.6967	0.337189	1.37092	1.13831	2.06081	0.959735
KH2012:KH.S695.4			0.0308731	1.97309	52.9122	0.00342041	1.36764	3.06792	0.674057	2.92719
KH2012:KH.C3.829				1.96953	0.375571	0.647534	1.36517	-1.67048	4.30789	0.457191
KH2012:KH.C4.688				1.96953	0.375571	0.647534	1.36517	-1.67048	4.30789	0.457191
KH2012:KH.L164.7				1.96953	0.375571	0.647534	1.36517	-1.67048	4.30789	0.457191
KH2012:KH.L8.13				1.96953	0.375571	0.647534	1.36517	-1.67048	4.30789	0.457191
KH2012:KH.XM_009862580.2				1.96953	0.375571	0.647534	1.36517	-1.67048	4.30789	0.457191
KH2012:KH.XM_009862802.1				1.96953	0.375571	0.647534	1.36517	-1.67048	4.30789	0.457191
KH2012:KH.XM_018817611.1				1.96953	0.375571	0.647534	1.36517	-1.67048	4.30789	0.457191
KH2012:KH.C10.611			0.706985	1.96935	12.9674	0.332146	1.36505	1.66245	2.03067	0.969801
KH2012:KH.C5.449			0.735188	1.96929	12.0911	0.36466	1.36501	1.59264	2.17236	0.906522
KH2012:KH.C10.413			0.584217	1.96457	5.1929	0.22248	1.36174	0.750783	1.61036	1.21996
KH2012:KH.S781.3			0.0230963	1.95347	86.0064	0.00240983	1.35404	3.56319	0.643765	3.03444
KH2012:KH.C12.151			0.408127	1.9415	19.0078	0.111012	1.34575	2.0623	1.21826	1.59366
KH2012:KH.C3.812			0.542895	1.94005	3.15642	0.190662	1.34474	0.265457	1.48251	1.30862
KH2012:KH.C3.485			0.805918	1.93498	3.2452	0.471587	1.34122	0.298597	2.68784	0.7199
KH2012:KH.XM_018817706.1			0.120396	1.93467	35.7122	0.0190053	1.34101	2.69513	0.824867	2.34543
KH2012:KH.S567.2			0.628289	1.93439	2.48466	0.25715	1.34082	0.0260512	1.70709	1.13315
KH2012:KH.XM_009860129.2			0.716329	1.93046	14.3481	0.343429	1.33809	1.78586	2.03761	0.947413
KH2012:KH.S417.4			0.787657	1.92582	4.7498	0.438912	1.33487	0.680659	2.48803	0.774032
KH2012:KH.C10.341			0.88508	1.91715	2.54429	0.617152	1.32887	0.0644305	3.83514	0.499891
KH2012:KH.S1116.1			0.00153025	1.91659	160.592	0.00010436	1.32848	4.20799	0.493937	3.88022
KH2012:KH.C1.1116			0.015782	1.91164	310.075	0.00152927	1.32505	4.86946	0.603217	3.16907
KH2012:KH.C1.205			0.00184836	1.90472	154.403	0.000128975	1.32025	4.17587	0.497524	3.82841
KH2012:KH.C11.475			0.71953	1.90386	4.61569	0.346053	1.31966	0.669926	2.0205	0.942273
KH2012:KH.S2051.1			2.25114e-06	1.903	1056.25	8.37267e-08	1.31906	6.09973	0.35511	5.35891
KH2012:KH.XM_009861622.1				1.90008	1.66594	0.625397	1.31703	-0.35632	3.89188	0.488216
KH2012:KH.C11.485			6.36186e-05	1.89897	3261.95	3.07964e-06	1.31627	7.22939	0.40703	4.66544
KH2012:KH.L5.15				1.89861	1.6819	0.623389	1.31601	-0.342859	3.86639	0.491053
KH2012:KH.C12.667			0.158901	1.89721	17.739	0.0275313	1.31505	2.01725	0.860842	2.2039
KH2012:KH.C9.7			4.63272e-09	1.89416	1019.97	1.23206e-10	1.31293	6.06959	0.294337	6.43533
KH2012:KH.C1.204			7.44022e-05	1.89204	365.589	3.66354e-06	1.31146	5.04433	0.408682	4.62961
KH2012:KH.XM_002130401.4			0.0593316	1.89105	79.1871	0.00763956	1.31077	3.51465	0.708894	2.6676
KH2012:KH.L37.40			0.245553	1.88916	19.948	0.0500287	1.30947	2.13896	0.963997	1.95972
KH2012:KH.C12.295			0.344257	1.88251	25.8519	0.0843022	1.30486	2.39859	1.09052	1.72625
KH2012:KH.C10.371			0.0279453	1.88054	97.5229	0.00303717	1.30349	3.72957	0.63447	2.96395
KH2012:KH.C10.301			0.826887	1.87811	3.30281	0.506522	1.3018	0.347251	2.82735	0.664263
KH2012:KH.C3.787			0.515938	1.87507	4.79258	0.173444	1.2997	0.71988	1.37749	1.36122
KH2012:KH.L116.15			0.419638	1.87417	17.4901	0.116905	1.29907	2.01481	1.19534	1.5679
KH2012:KH.C3.324			0.0287715	1.87257	31.1977	0.00314212	1.29796	2.59203	0.63402	2.95348
KH2012:KH.L141.45			0.0626737	1.86916	4532.62	0.00815241	1.2956	7.57464	0.706491	2.64569
KH2012:KH.L37.64			0.779741	1.86649	6.53179	0.42865	1.29375	1.03292	2.35816	0.791504
KH2012:KH.C9.291			0.419462	1.86543	42.1216	0.116689	1.29302	2.89821	1.18906	1.56882
KH2012:KH.C8.470			0.787905	1.86219	6.50872	0.439829	1.29077	1.03303	2.41066	0.772482
KH2012:KH.C1.1115			0.500057	1.85905	25.9891	0.162516	1.28859	2.41911	1.33107	1.39666
KH2012:KH.S678.3			0.366049	1.85641	38.9431	0.0928678	1.28677	2.82442	1.10471	1.68046
KH2012:KH.C9.59			0.00635535	1.85609	217.579	0.000532576	1.28654	4.54478	0.535852	3.46381
KH2012:KH.C7.9			0.004283	1.85336	472.229	0.000336077	1.28465	5.32176	0.516864	3.58578
KH2012:KH.C12.391				1.85201	1.62165	0.634268	1.28372	-0.35632	3.89299	0.475729
KH2012:KH.S396.1				1.85	247.759		1.28232	4.67831	1.83316	1.00919
KH2012:KH.XM_018813237.1			0.0540985	1.84949	80.2191	0.00680542	1.28197	3.55173	0.683421	2.70622
KH2012:KH.C1.316			0.744346	1.84873	8.04283	0.380233	1.28144	1.25252	2.1069	0.877466
KH2012:KH.C3.900			0.568027	1.84703	12.3697	0.211042	1.28026	1.68334	1.47679	1.2507
KH2012:KH.C9.290			0.545782	1.84592	8.03833	0.192897	1.27949	1.2518	1.41769	1.30206
KH2012:KH.L73.2			2.46081e-27	1.84419	3982.9	1.47412e-29	1.27829	7.45898	0.16335	11.2898
KH2012:KH.C13.65			0.685998	1.8435	5.54137	0.31041	1.27782	0.87631	1.8174	1.01436
KH2012:KH.C14.605				1.84204	0.340108	0.669646	1.27681	-1.67048	4.31762	0.426634
KH2012:KH.C2.522				1.84204	0.340108	0.669646	1.27681	-1.67048	4.31762	0.426634
KH2012:KH.S1179.1				1.84204	0.340108	0.669646	1.27681	-1.67048	4.31762	0.426634
KH2012:KH.L115.3				1.84184	1.6244	0.581981	1.27667	-0.351145	3.3458	0.550493
KH2012:KH.C11.513			1.48717e-11	1.83568	463.3	2.91736e-13	1.2724	5.31177	0.251527	7.29816
KH2012:KH.C7.630			3.59998e-05	1.8334	563.494	1.6565e-06	1.27081	5.50949	0.382646	4.79137
KH2012:KH.C2.1010			0.0688569	1.83324	595.296	0.00915614	1.2707	5.56418	0.703422	2.60617
KH2012:KH.S1136.4				1.83249	1.62714	0.637693	1.27019	-0.342792	3.89124	0.470927
KH2012:KH.C1.176			0.772638	1.8318	8.02244	0.416556	1.26971	1.25748	2.25477	0.812411
KH2012:KH.XM_018813352.1			0.321116	1.82676	41.1105	0.0748094	1.26621	2.8943	1.02533	1.78163
KH2012:KH.C1.1003			0.0157183	1.82516	235.865	0.00151821	1.2651	4.64325	0.575545	3.17118
KH2012:KH.XM_009859997.2			0.124891	1.82125	151.118	0.0199615	1.2624	4.20023	0.782637	2.32707
KH2012:KH.XM_004227413.2			0.155031	1.81455	38.2264	0.0265851	1.25775	2.82971	0.818265	2.21756
KH2012:KH.C14.542			0.805889	1.81338	2.87271	0.471047	1.25694	0.246617	2.51587	0.720776
KH2012:KH.C3.55			0.0140691	1.81294	1816.66	0.00134291	1.25663	6.69088	0.565369	3.20665
KH2012:KH.L147.39			0.116426	1.80996	36.1207	0.0182254	1.25457	2.7725	0.766607	2.36101
KH2012:KH.C10.626				1.80775	0.331278	0.675637	1.25304	-1.67048	4.32038	0.418425
KH2012:KH.C1.594			0.527764	1.80695	21.488	0.180206	1.25248	2.25519	1.34835	1.34012
KH2012:KH.C6.12			7.33023e-18	1.8049	2138.33	7.7206e-20	1.25106	6.85826	0.197971	9.11704
KH2012:KH.XM_002122770.3				1.79567	1.56133	0.578232	1.24466	-0.35795	3.2298	0.555969
KH2012:KH.C12.96			0.762898	1.79455	7.09777	0.404475	1.24389	1.15756	2.15263	0.833655
KH2012:KH.C9.791			0.277944	1.79187	38.4059	0.0597567	1.24203	2.84632	0.951816	1.88258
KH2012:KH.C10.553			0.238148	1.78699	203.076	0.0476734	1.23865	4.51391	0.902398	1.98027
KH2012:KH.C10.490			5.67686e-08	1.78613	283.783	1.64427e-09	1.23805	4.84859	0.296229	6.02954
KH2012:KH.S388.2			0.756893	1.78467	10.3829	0.39707	1.23704	1.54241	2.10739	0.846865
KH2012:KH.XM_018817046.1				1.78273	1.57551	0.646953	1.2357	-0.342792	3.89244	0.457999
KH2012:KH.L172.11			0.00123891	1.78198	303.541	8.25339e-05	1.23517	4.91805	0.452633	3.93692
KH2012:KH.C2.717			0.0706702	1.7808	33.2111	0.00946159	1.23436	2.70696	0.686268	2.59491
KH2012:KH.C12.197			0.0231857	1.7798	99.4721	0.00242221	1.23366	3.80293	0.586832	3.03289
KH2012:KH.C11.600			1.02682e-11	1.77847	1105.74	1.9805e-13	1.23274	6.21313	0.241965	7.35011
KH2012:KH.L37.72			0.00113175	1.77789	1454.97	7.45013e-05	1.23234	6.48765	0.448799	3.96143
KH2012:KH.C1.236			0.735307	1.77752	3.63789	0.365729	1.23209	0.49308	1.9652	0.904502
KH2012:KH.C14.270			0.631608	1.77662	13.264	0.259841	1.23146	1.79142	1.57674	1.12677
KH2012:KH.C12.408			9.82937e-07	1.77022	8939.57	3.4682e-08	1.22702	8.30727	0.320925	5.51599
KH2012:KH.XM_018815958.1			0.647416	1.76967	48.123	0.273738	1.22664	3.08295	1.61688	1.0945
KH2012:KH.C8.783			6.13025e-54	1.76934	2123.17	1.41241e-56	1.22642	6.87024	0.111633	15.8497
KH2012:KH.C10.353			0.133598	1.76765	59.0386	0.0218896	1.22524	3.28928	0.771133	2.29228
KH2012:KH.C1.1002			0.829038	1.76529	3.56059	0.508687	1.22361	0.48575	2.67111	0.660883
KH2012:KH.C5.117			0.0088242	1.76466	520.395	0.000782368	1.22317	5.4669	0.52536	3.35896
KH2012:KH.C5.195			0.559556	1.7645	7.6112	0.202938	1.22306	1.23821	1.38585	1.27323
KH2012:KH.C3.930			0.496556	1.7633	16.0066	0.159744	1.22223	1.98806	1.25419	1.40593
KH2012:KH.XM_018817271.1			0.352578	1.76131	36.9299	0.0875004	1.22085	2.82395	1.03077	1.70873
KH2012:KH.C3.552			0.471651	1.76015	24.1185	0.144947	1.22005	2.39912	1.20756	1.45761
KH2012:KH.C8.724			9.57556e-07	1.75806	14054.9	3.37234e-08	1.21859	8.76628	0.318435	5.52092
KH2012:KH.C14.128			0.586629	1.75733	12.0347	0.224557	1.21809	1.70024	1.44696	1.2145
KH2012:KH.XM_009861865.2			0.00451115	1.75639	88.9532	0.000355463	1.21744	3.70495	0.491833	3.57112
KH2012:KH.XM_018816526.1			0.378218	1.75104	18.7887	0.0980986	1.21373	2.15377	1.05858	1.65414
KH2012:KH.C6.188			0.824588	1.74626	13.5495	0.500691	1.21041	1.82733	2.59319	0.673403
KH2012:KH.C11.555			0.357508	1.74272	27.7057	0.0891388	1.20796	2.54574	1.02515	1.69996
KH2012:KH.C7.721			0.000339474	1.74143	699.114	1.97101e-05	1.20707	5.77415	0.408006	4.26815
KH2012:KH.XM_018815676.1			3.47237e-06	1.74005	237.734	1.35091e-07	1.20611	4.69651	0.330067	5.2718
KH2012:KH.C2.901			0.754839	1.73784	10.7978	0.395047	1.20458	1.60582	2.04332	0.850501
KH2012:KH.L18.91			0.351037	1.7373	21.598	0.0869331	1.20421	2.30013	1.0149	1.7118
KH2012:KH.XM_018812729.1			0.00118461	1.73436	148.03	7.8683e-05	1.20217	4.22612	0.439259	3.94838
KH2012:KH.C9.889			0.0936044	1.73171	93.2185	0.0137779	1.20033	3.76483	0.703087	2.463
KH2012:KH.S675.8			0.748007	1.72915	2.91644	0.385513	1.19855	0.296746	1.9926	0.867783
KH2012:KH.C2.433			0.119067	1.72825	206.171	0.0187764	1.19793	4.56039	0.735443	2.34994
KH2012:KH.C5.194			0.783075	1.7239	6.03633	0.43274	1.19492	1.03075	2.19742	0.784511
KH2012:KH.S1155.2			1.70708e-29	1.71987	7237.93	8.8776e-32	1.19212	8.12306	0.146613	11.7306
KH2012:KH.C4.386			0.081395	1.71934	412.412	0.0115092	1.19176	5.25846	0.680431	2.52685
KH2012:KH.C7.547			0.000121635	1.71715	385.916	6.3576e-06	1.19023	5.19346	0.380393	4.51413
KH2012:KH.C6.11			0.106393	1.71666	73.1487	0.0161645	1.1899	3.52919	0.713733	2.40518
KH2012:KH.C4.450			0.000324411	1.71631	1321.19	1.87478e-05	1.18966	6.42414	0.401073	4.2793
KH2012:KH.C5.630			0.0129458	1.71294	3765.07	0.00121951	1.18732	7.47315	0.529621	3.23428
KH2012:KH.C12.681			0.526212	1.71289	33.6111	0.179365	1.18729	2.75524	1.27569	1.34271
KH2012:KH.XM_018812259.1				1.70968	1.50213	0.660736	1.18506	-0.34954	3.89539	0.438898
KH2012:KH.L141.42			0.0126032	1.7082	252.763	0.00118391	1.18403	4.7741	0.526779	3.24273
KH2012:KH.C1.214			0.00340493	1.7074	185.924	0.000257987	1.18348	4.46727	0.467242	3.6542
KH2012:KH.C11.28			0.00041709	1.70705	169.135	2.4848e-05	1.18324	4.37352	0.404881	4.21618
KH2012:KH.L18.56				1.70567	0.304644	0.693573	1.18228	-1.67048	4.32898	0.394011
KH2012:KH.S1903.1				1.70567	0.304644	0.693573	1.18228	-1.67048	4.32898	0.394011
KH2012:KH.S617.5				1.70567	0.304644	0.693573	1.18228	-1.67048	4.32898	0.394011
KH2012:KH.XM_002123055.2			0.534293	1.70533	8.94118	0.184484	1.18205	1.43079	1.28503	1.32708
KH2012:KH.L22.71			0.600087	1.70499	9.71623	0.235042	1.18181	1.52009	1.43581	1.18747
KH2012:KH.C11.179			0.866393	1.70315	3.75669	0.573983	1.18053	0.569742	3.02947	0.562195
KH2012:KH.XM_018817445.1			0.424177	1.70271	26.5805	0.118979	1.18023	2.5264	1.09213	1.55907
KH2012:KH.XM_018813571.1			0.425142	1.70211	26.0381	0.11939	1.17981	2.50443	1.09296	1.55734
KH2012:KH.C4.150			2.38372e-05	1.70081	1240.02	1.06232e-06	1.17891	6.36892	0.348546	4.87973
KH2012:KH.C9.418				1.70015	2.03121	0.642609	1.17846	-0.0454052	3.6637	0.464054
KH2012:KH.C8.300			0.681199	1.69811	7.37695	0.306048	1.17704	1.24045	1.65904	1.02355
KH2012:KH.C5.476			0.0504178	1.6966	47.2017	0.00625618	1.17599	3.10345	0.620545	2.73404
KH2012:KH.C14.20			6.27198e-05	1.69526	591.597	3.02637e-06	1.17506	5.63156	0.363087	4.66902
KH2012:KH.XM_018816869.1			0.0916471	1.69471	5.12762	0.0134053	1.17469	0.868005	0.685337	2.47282
KH2012:KH.C12.230			3.05669e-07	1.69327	169.461	9.87977e-09	1.17368	4.38405	0.295366	5.73278
KH2012:KH.C7.290			0.662281	1.69211	11.2322	0.286824	1.17288	1.66952	1.58866	1.06511
KH2012:KH.XM_018815852.1			0.0263496	1.68666	84.7208	0.00282906	1.1691	3.69365	0.564907	2.98573
KH2012:KH.C3.443			3.36545e-19	1.68432	10791.9	3.36744e-21	1.16748	8.54134	0.178223	9.45065
KH2012:KH.C8.287			0.337269	1.68314	80.9438	0.0811736	1.16666	3.64903	0.96515	1.74392
KH2012:KH.XM_002120394.3			0.150259	1.68071	33.8578	0.0255591	1.16498	2.7763	0.75272	2.23285
KH2012:KH.S584.5			0.216562	1.68039	71.2876	0.0418127	1.16476	3.52408	0.825592	2.03538
KH2012:KH.C9.388				1.67632	1.47816	0.667113	1.16194	-0.356321	3.8974	0.430113
KH2012:KH.C7.624			0.637906	1.67509	19.2452	0.266274	1.16108	2.21601	1.5068	1.11168
KH2012:KH.C14.513			0.700836	1.67492	5.82771	0.325311	1.16097	1.02464	1.70284	0.983603
KH2012:KH.C8.311			0.34238	1.66621	55.562	0.0835272	1.15493	3.28212	0.962808	1.73058
KH2012:KH.C1.231			0.648081	1.66501	19.278	0.274147	1.1541	2.22218	1.52256	1.09356
KH2012:KH.XM_004226479.3			0.786657	1.66108	11.6831	0.437423	1.15137	1.72529	2.13904	0.776552
KH2012:KH.XM_018816487.1			0.26991	1.65975	23.4948	0.0572245	1.15045	2.42277	0.87282	1.90159
KH2012:KH.C8.17			3.74329e-05	1.65974	781.892	1.73723e-06	1.15044	5.92926	0.347094	4.78181
KH2012:KH.C2.177				1.65939	0.752436	0.681916	1.1502	-1.00382	4.04878	0.40985
KH2012:KH.S1100.2				1.65939	0.749691	0.681916	1.1502	-1.00382	4.04878	0.40985
KH2012:KH.S406.13				1.65939	0.749691	0.681916	1.1502	-1.00382	4.04878	0.40985
KH2012:KH.C3.127			0.815528	1.65893	5.75117	0.485069	1.14988	1.01857	2.3761	0.698173
KH2012:KH.C8.319			0.832687	1.65869	3.64569	0.513886	1.14971	0.56018	2.54089	0.652799
KH2012:KH.C12.243			9.19349e-12	1.65778	5270.76	1.76111e-13	1.14909	7.83868	0.225066	7.36578
KH2012:KH.XM_002126788.3			0.903239	1.65776	2.9673	0.663571	1.14907	0.353045	3.81105	0.434988
KH2012:KH.L142.13			0.763459	1.65694	6.20694	0.405209	1.1485	1.09684	1.99066	0.832355
KH2012:KH.C14.473			0.00388918	1.65647	396.777	0.000300822	1.14818	5.25249	0.458274	3.61459
KH2012:KH.C4.10			0.117164	1.65534	46.3757	0.0183794	1.14739	3.10697	0.702045	2.35788
KH2012:KH.XM_018817172.1			0.351676	1.65239	94.6944	0.0871609	1.14535	3.82123	0.965988	1.71057
KH2012:KH.C3.853			0.724758	1.65202	10.2648	0.351658	1.1451	1.60263	1.77374	0.931379
KH2012:KH.L111.2			0.0078039	1.64894	137.434	0.000680163	1.14296	4.1963	0.485346	3.39745
KH2012:KH.C11.599			0.0883368	1.64805	95.5125	0.0128106	1.14234	3.8328	0.662134	2.48899
KH2012:KH.C3.128			0.0222432	1.6456	280.717	0.00230617	1.14064	4.91284	0.539951	3.04768
KH2012:KH.L147.29			0.403361	1.64147	50.7195	0.108813	1.13778	3.20368	1.02365	1.60355
KH2012:KH.XM_018816824.1			0.555271	1.63415	7.28276	0.200162	1.13271	1.27057	1.2756	1.28109
KH2012:KH.C3.702				1.63136	0.286984	0.706718	1.13077	-1.67048	4.33563	0.376268
KH2012:KH.C4.112				1.63136	0.286984	0.706718	1.13077	-1.67048	4.33563	0.376268
KH2012:KH.L18.130				1.63136	0.286984	0.706718	1.13077	-1.67048	4.33563	0.376268
KH2012:KH.S930.5				1.63136	0.286984	0.706718	1.13077	-1.67048	4.33563	0.376268
KH2012:KH.XM_004225975.3				1.63136	0.286984	0.706718	1.13077	-1.67048	4.33563	0.376268
KH2012:KH.XM_018811969.1				1.63136	0.286984	0.706718	1.13077	-1.67048	4.33563	0.376268
KH2012:KH.XM_018813236.1				1.63136	0.286984	0.706718	1.13077	-1.67048	4.33563	0.376268
KH2012:KH.XM_018816839.1				1.63136	0.286984	0.706718	1.13077	-1.67048	4.33563	0.376268
KH2012:KH.C9.608			8.59418e-16	1.62799	9087.46	1.10885e-17	1.12844	8.39904	0.190141	8.56204
KH2012:KH.C5.527			0.721409	1.62696	7.93528	0.347859	1.12772	1.3562	1.73311	0.938751
KH2012:KH.C8.686			4.91048e-05	1.6249	7651.8	2.33386e-06	1.1263	8.22871	0.344104	4.72213
KH2012:KH.S2084.1			0.785601	1.6225	10.0257	0.435905	1.12463	1.59144	2.08246	0.779128
KH2012:KH.XM_018817894.1			0.905364	1.62091	2.85527	0.670747	1.12353	0.338592	3.8128	0.425123
KH2012:KH.C2.802			0.0750126	1.61582	242.855	0.0102265	1.12	4.78277	0.629194	2.56807
KH2012:KH.C11.393			0.549568	1.61561	16.413	0.195355	1.11986	2.08942	1.24768	1.2949
KH2012:KH.C8.176			0.000111739	1.61315	1940.46	5.79623e-06	1.11815	6.86291	0.355815	4.53369
KH2012:KH.XM_002119547.3			0.744346	1.61229	7.4213	0.380071	1.11756	1.29501	1.83681	0.877766
KH2012:KH.XM_018813995.1			0.874049	1.61088	4.50742	0.590966	1.11658	0.799119	2.99734	0.537437
KH2012:KH.C13.191			0.454843	1.61032	15.7762	0.135156	1.11619	2.05263	1.07781	1.49407
KH2012:KH.C2.206			0.0206542	1.6064	821.264	0.00210063	1.11347	6.00672	0.522299	3.07562
KH2012:KH.XM_018813186.1			0.750279	1.60587	8.97471	0.387956	1.11311	1.48889	1.86009	0.86333
KH2012:KH.L149.2			0.000849472	1.60586	373.143	5.38504e-05	1.1131	5.21764	0.397662	4.03825
KH2012:KH.C3.440			0.521131	1.60258	15.3233	0.176157	1.11082	2.02585	1.18474	1.35268
KH2012:KH.C11.550			0.000965608	1.60201	273.762	6.19753e-05	1.11043	4.91085	0.399985	4.00516
KH2012:KH.C4.624			0.490932	1.60147	84.7122	0.155579	1.11006	3.73705	1.12772	1.4201
KH2012:KH.C10.76				1.60128	0.741824	0.692688	1.10992	-1.00382	4.05171	0.39521
KH2012:KH.L153.23			0.792294	1.60091	4.2993	0.447759	1.10967	0.752846	2.10881	0.759156
KH2012:KH.L75.14			0.466148	1.59616	15.1675	0.141523	1.10637	2.02004	1.08572	1.47014
KH2012:KH.XM_018811195.1			0.299427	1.58861	29.133	0.0668788	1.10114	2.67676	0.866916	1.83249
KH2012:KH.L87.52			0.765546	1.58176	7.62428	0.407693	1.09639	1.34093	1.91043	0.82796
KH2012:KH.C7.296			0.0276882	1.58029	108.273	0.00300194	1.09537	3.99437	0.532525	2.96754
KH2012:KH.C10.183			0.415598	1.57824	41.6271	0.114976	1.09395	3.03816	1.00128	1.57622
KH2012:KH.C9.65			0.0764425	1.57545	459.964	0.0104833	1.09202	5.44311	0.615539	2.55946
KH2012:KH.C5.48			0.816247	1.5741	10.5973	0.487083	1.09108	1.67358	2.26504	0.694956
KH2012:KH.C11.458			0.123119	1.57361	345.92	0.0195972	1.09075	5.15891	0.674221	2.33397
KH2012:KH.XM_018816688.1			0.86868	1.56503	2.71713	0.578014	1.0848	0.314386	2.81335	0.556288
KH2012:KH.C10.12			0.0153565	1.56149	68.0112	0.00147691	1.08234	3.54024	0.491161	3.17918
KH2012:KH.C2.733			0.610111	1.56074	8.76143	0.242181	1.08182	1.49083	1.33447	1.16955
KH2012:KH.XM_009862869.2			0.0159685	1.55948	87.8036	0.0015547	1.08095	3.79605	0.49284	3.16428
KH2012:KH.XM_002122578.2			0.793516	1.55785	2.71973	0.449205	1.07982	0.316874	2.05864	0.756741
KH2012:KH.C3.654			2.01266e-11	1.55664	879.154	4.0012e-13	1.07898	6.10054	0.214545	7.25552
KH2012:KH.C5.424			0.909583	1.55264	2.76853	0.683926	1.07621	0.338592	3.81379	0.407111
KH2012:KH.L37.61			0.195462	1.55249	92.9174	0.0362976	1.0761	3.85617	0.741549	2.09358
KH2012:KH.C12.688			0.65104	1.55219	9.12605	0.276727	1.0759	1.53537	1.42704	1.0877
KH2012:KH.C1.924			0.458823	1.54874	34.1357	0.137245	1.07351	2.85679	1.04213	1.48613
KH2012:KH.C3.932			0.735307	1.54808	6.8328	0.365951	1.07305	1.2468	1.71232	0.904084
KH2012:KH.C7.776			0.000107003	1.54593	177.788	5.52941e-06	1.07156	4.50778	0.340241	4.54363
KH2012:KH.L41.54			0.312966	1.54502	68.9017	0.0717569	1.07092	3.55956	0.858028	1.80066
KH2012:KH.S115.12			5.33621e-79	1.54378	1032.85	5.97167e-82	1.07007	6.26789	0.0805096	19.1751
KH2012:KH.C4.807			0.42412	1.54347	35.3827	0.118928	1.06985	2.89618	0.989854	1.55929
KH2012:KH.C10.124			0.000141281	1.54337	5704.68	7.53327e-06	1.06979	7.97748	0.344654	4.47804
KH2012:KH.C4.627			0.434226	1.54244	37.3739	0.124628	1.06914	2.94912	1.00443	1.53563
KH2012:KH.L83.7			1.63636e-163	1.5418	996.499	6.46314e-167	1.0687	6.23395	0.0559917	27.5363
KH2012:KH.L169.3			0.401008	1.54035	22.5786	0.107808	1.06769	2.44792	0.957855	1.60812
KH2012:KH.L24.43			0.0764425	1.5385	473.65	0.0105221	1.0664	5.49156	0.601402	2.55818
KH2012:KH.C3.307			0.511312	1.53719	40.5284	0.170247	1.0655	3.03313	1.12088	1.37141
KH2012:KH.L63.14			0.000278722	1.53484	876.938	1.59076e-05	1.06387	6.10947	0.355638	4.31573
KH2012:KH.L134.30			0.910115	1.53399	4.10077	0.685238	1.06328	0.744695	3.78458	0.405326
KH2012:KH.S692.2			0.00243831	1.53351	48.2947	0.000177203	1.06295	3.21331	0.408993	3.74948
KH2012:KH.XM_018816759.1			0.911343	1.53179	2.77951	0.687872	1.06175	0.353045	3.81284	0.401744
KH2012:KH.C1.847			0.0643503	1.52988	73.8742	0.00841709	1.06043	3.63737	0.580628	2.63486
KH2012:KH.C9.37			0.377839	1.52908	71.157	0.0979255	1.05988	3.60158	0.923919	1.655
KH2012:KH.XM_018812973.1			0.810963	1.5252	9.57789	0.478015	1.05719	1.59573	2.14969	0.709499
KH2012:KH.C1.1036			0.834438	1.52479	5.6966	0.517438	1.0569	1.07747	2.35562	0.6473
KH2012:KH.L7.11			0.08813	1.52283	215.534	0.0127632	1.05554	4.71188	0.611502	2.49031
KH2012:KH.C5.536			0.748186	1.51995	5.90902	0.385741	1.05355	1.11775	1.75237	0.867367
KH2012:KH.L142.15			8.05367e-07	1.5183	2196.63	2.78864e-08	1.0524	7.03612	0.27336	5.55421
KH2012:KH.XM_002130611.4			0.38294	1.51647	52.7012	0.099951	1.05114	3.3079	0.921818	1.64509
KH2012:KH.C10.475			0.358743	1.51529	174.1	0.0898687	1.05032	4.50246	0.893402	1.69609
KH2012:KH.C1.215			7.76498e-10	1.51185	1171.34	1.83505e-11	1.04794	6.41064	0.225026	6.71858
KH2012:KH.XM_018817018.1			0.792696	1.51174	6.76299	0.448341	1.04786	1.25678	1.9939	0.758183
KH2012:KH.C4.236			5.91766e-10	1.51002	3065.65	1.3868e-11	1.04667	7.37365	0.2234	6.75928
KH2012:KH.S854.5			0.0555625	1.50861	413.853	0.00704818	1.04569	5.37182	0.559874	2.69456
KH2012:KH.C4.25			0.863741	1.50843	3.1887	0.569845	1.04556	0.504896	2.65438	0.56828
KH2012:KH.C9.766			0.269197	1.50684	58.0444	0.057008	1.04446	3.40935	0.791721	1.90325
KH2012:KH.XM_018815845.1			0.672741	1.50604	25.188	0.297821	1.04391	2.57327	1.44656	1.04112
KH2012:KH.XM_018811454.1			0.754623	1.50314	8.76603	0.392984	1.04189	1.5207	1.75966	0.854218
KH2012:KH.C3.621			0.0722578	1.49862	154.704	0.00975107	1.03876	4.39271	0.579841	2.58453
KH2012:KH.C11.38			0.450071	1.49763	22.696	0.132551	1.03808	2.47167	0.995687	1.50412
KH2012:KH.XM_018817258.1			0.318298	1.49351	71.254	0.0735663	1.03522	3.62053	0.83469	1.7893
KH2012:KH.C5.111			0.331962	1.49274	19.6178	0.0789413	1.03469	2.32989	0.849664	1.75686
KH2012:KH.C7.807			0.903184	1.49189	2.71215	0.661575	1.0341	0.352292	3.40818	0.43774
KH2012:KH.C11.41			0.555735	1.49185	64.3098	0.200408	1.03407	3.5178	1.16515	1.28039
KH2012:KH.L139.21				1.49122	0.697531	0.713236	1.03364	-1.00382	4.0576	0.367513
KH2012:KH.C2.1005			0.706437	1.49067	8.5813	0.331542	1.03326	1.50276	1.53517	0.971012
KH2012:KH.C1.467			5.36066e-06	1.4848	2564.01	2.17376e-07	1.02918	7.20776	0.286429	5.18383
KH2012:KH.C3.57			0.626951	1.48316	13.6604	0.256336	1.02805	1.97239	1.30664	1.13509
KH2012:KH.C14.95			0.00948234	1.48192	187.903	0.000850577	1.02719	4.59543	0.444249	3.33579
KH2012:KH.C1.1209			0.768924	1.47879	6.06499	0.412023	1.02502	1.16105	1.80266	0.820339
KH2012:KH.C4.806			0.914354	1.47861	3.31798	0.696975	1.0249	0.562115	3.79708	0.389408
KH2012:KH.C2.866			0.0038207	1.4771	1017.18	0.00029477	1.02385	6.28708	0.408056	3.61985
KH2012:KH.S992.1			0.0167449	1.47683	532.454	0.00164682	1.02366	5.6402	0.46921	3.14748
KH2012:KH.C12.683			0.688541	1.47629	13.3261	0.312704	1.02329	1.95227	1.46231	1.00956
KH2012:KH.C14.439			0.00958533	1.47453	84.0899	0.000860666	1.02207	3.79365	0.442469	3.33251
KH2012:KH.C7.764			0.701177	1.47395	11.1027	0.325923	1.02167	1.77241	1.50042	0.982358
KH2012:KH.S115.17			0.447549	1.47347	21.1018	0.131559	1.02133	2.4141	0.977112	1.50798
KH2012:KH.C3.338			7.6965e-09	1.47319	523.869	2.07219e-10	1.02114	5.62525	0.231783	6.35589
KH2012:KH.C12.233			0.651544	1.47148	12.7569	0.277199	1.01995	1.91169	1.35417	1.08663
KH2012:KH.C9.549			0.00169707	1.47146	986.129	0.000117189	1.01994	6.25886	0.382005	3.85193
KH2012:KH.C2.295			0.00205536	1.46923	558.484	0.000145449	1.01839	5.69174	0.386771	3.79871
KH2012:KH.XM_018815886.1			0.0387009	1.46541	65.4946	0.00447617	1.01574	3.55076	0.515535	2.8425
KH2012:KH.C1.175			2.41745e-06	1.4654	8534.98	9.05489e-08	1.01574	8.42028	0.274177	5.34474
KH2012:KH.L142.12			0.80162	1.46504	14.6714	0.463203	1.01549	2.05582	1.9971	0.733582
KH2012:KH.C11.608			0.0960997	1.46138	239.197	0.0142906	1.01295	4.8473	0.596512	2.44987
KH2012:KH.C1.1170			0.34238	1.46131	73.2646	0.0835227	1.0129	3.66423	0.844393	1.7306
KH2012:KH.XM_002125587.2			0.021226	1.45969	389.299	0.00217136	1.01178	5.33525	0.476129	3.06573
KH2012:KH.C9.437			0.082907	1.45735	41.2408	0.0117753	1.01016	3.09281	0.578587	2.51881
KH2012:KH.C9.852			0.00240143	1.4551	1224.03	0.000174049	1.0086	6.48347	0.387616	3.75398
KH2012:KH.XM_018816832.1			0.139887	1.45353	34.9751	0.0232883	1.00751	2.92939	0.640698	2.26867
KH2012:KH.C11.239			0.0542466	1.45342	107.247	0.00684198	1.00743	4.04914	0.537419	2.70444
KH2012:KH.L34.9			0.000759315	1.45191	432.665	4.74353e-05	1.00639	5.44526	0.356917	4.06792
KH2012:KH.S2032.1			0.285967	1.45021	37.218	0.0621971	1.00521	2.99351	0.777637	1.86489
KH2012:KH.S2600.1			0.832928	1.44921	5.78538	0.514565	1.00452	1.12813	2.22359	0.651746
KH2012:KH.C10.484				1.4462	27.4763		1.00243	2.6915	2.46068	0.587722
KH2012:KH.C2.94			0.00105976	1.44583	3320.81	6.8786e-05	1.00217	7.48624	0.363234	3.98045
KH2012:KH.S831.3			0.689556	1.44378	41.0945	0.314161	1.00076	3.09456	1.43442	1.00653
KH2012:KH.C3.680			0.872723	1.44284	3.17036	0.587155	1.0001	0.532207	2.65735	0.542963
KH2012:KH.C14.283			0.799479	1.44266	17.7779	0.45892	0.999978	2.25674	1.9479	0.740626
KH2012:KH.S714.2			0.723163	1.44155	26.234	0.349847	0.999208	2.64642	1.54196	0.934886
KH2012:KH.C8.26			0.66569	1.44051	17.309	0.290229	0.998486	2.23089	1.36203	1.05762
KH2012:KH.C12.124			0.318834	1.44031	68.7619	0.0738159	0.998348	3.61152	0.805655	1.78775
KH2012:KH.C1.829			0.0447784	1.44021	212.412	0.00538838	0.998275	4.73897	0.517529	2.78285
KH2012:KH.C8.466			0.672741	1.43866	7.79101	0.297747	0.997205	1.43252	1.38163	1.04128
KH2012:KH.S1138.1			0.877917	1.43832	11.892	0.602274	0.996969	1.85803	2.75999	0.521132
KH2012:KH.S1328.1			0.58014	1.43776	13.3303	0.219438	0.996579	1.97525	1.17079	1.22802
KH2012:KH.C9.729			0.786702	1.43522	4.89197	0.437552	0.994816	0.973596	1.84871	0.776334
KH2012:KH.S655.4			0.828108	1.43295	14.4717	0.507844	0.993248	2.05506	2.16393	0.662199
KH2012:KH.L141.64			0.706985	1.43036	16.8937	0.332368	0.991449	2.21312	1.47558	0.969356
KH2012:KH.C4.508			0.318291	1.43012	33.6757	0.0735228	0.991284	2.90424	0.799142	1.78957
KH2012:KH.C10.8			0.0483392	1.42996	112.339	0.00593881	0.991176	4.1083	0.519771	2.75114
KH2012:KH.C1.999			0.872074	1.42676	6.43689	0.583483	0.988955	1.24705	2.60214	0.548304
KH2012:KH.L41.20			0.694033	1.42617	8.27106	0.318622	0.988546	1.50187	1.43004	0.997293
KH2012:KH.L34.29			0.16262	1.42477	229.394	0.0284005	0.987575	4.82458	0.650072	2.19171
KH2012:KH.L108.41				1.42243	0.668151	0.726171	0.985956	-1.00382	4.06151	0.350223
KH2012:KH.S2053.1				1.42243	0.668151	0.726171	0.985956	-1.00382	4.06151	0.350223
KH2012:KH.S1272.3			0.0426047	1.42182	49.2398	0.00505389	0.985529	3.28991	0.507144	2.80358
KH2012:KH.S2763.1			0.883997	1.41895	2.62	0.614505	0.983544	0.350578	2.81733	0.503653
KH2012:KH.C1.403			0.358449	1.41515	32.8679	0.0896405	0.98091	2.88632	0.833769	1.6973
KH2012:KH.XM_009861555.2			0.805889	1.41447	5.32734	0.470411	0.980439	1.06685	1.95962	0.72181
KH2012:KH.C11.376			0.725519	1.4116	13.3351	0.352629	0.978445	1.98736	1.51866	0.929502
KH2012:KH.XM_018815278.1			0.850895	1.40799	5.80726	0.547569	0.975943	1.15711	2.34116	0.601407
KH2012:KH.C11.3			0.903184	1.40646	6.41818	0.660792	0.974885	1.25574	3.2051	0.438819
KH2012:KH.L152.2			3.40752e-06	1.40508	2286.33	1.3212e-07	0.973927	7.13364	0.266321	5.27588
KH2012:KH.C2.704			0.282445	1.40495	66.6667	0.061059	0.973838	3.59722	0.750081	1.87307
KH2012:KH.XM_018816562.1			0.790181	1.40314	7.70166	0.442503	0.972585	1.44099	1.82708	0.767973
KH2012:KH.C8.748			0.829052	1.4018	9.6527	0.508805	0.971654	1.66648	2.12169	0.6607
KH2012:KH.C11.554				1.40162	1.29312	0.719598	0.971526	-0.34954	3.90426	0.358997
KH2012:KH.C12.57			0.681954	1.40084	22.5884	0.306702	0.970985	2.51829	1.37046	1.02217
KH2012:KH.C9.157			0.00589819	1.40017	1994.52	0.0004865	0.970526	6.99945	0.401416	3.48808
KH2012:KH.C8.224			0.773205	1.3984	4.88216	0.417353	0.969297	0.9904	1.72425	0.811021
KH2012:KH.L8.9			0.178883	1.39699	63.8882	0.0323475	0.968323	3.55873	0.652773	2.14009
KH2012:KH.L170.98			0.270992	1.39659	31.8841	0.0575307	0.968043	2.86496	0.735335	1.89926
KH2012:KH.L149.34			0.01867	1.39558	96.8542	0.00186811	0.967343	3.97689	0.448677	3.11044
KH2012:KH.C8.214			0.921963	1.39375	2.59173	0.714861	0.966073	0.353044	3.81498	0.365335
KH2012:KH.C4.330			0.00403358	1.39261	526.057	0.000313072	0.965284	5.67058	0.386382	3.60424
KH2012:KH.L84.16			0.790559	1.39252	20.8731	0.443183	0.965221	2.44371	1.81594	0.76683
KH2012:KH.C8.87			1.34134e-13	1.39183	8446.63	2.04853e-15	0.964747	8.4471	0.17533	7.93837
KH2012:KH.C8.333			2.82637e-07	1.39172	113.463	9.09811e-09	0.964668	4.13997	0.242176	5.74674
KH2012:KH.C8.476			0.19702	1.39003	172.876	0.0367426	0.963496	4.55871	0.665528	2.08861
KH2012:KH.C14.1			0.849788	1.38802	8.65903	0.544522	0.962105	1.56724	2.29051	0.605989
KH2012:KH.L53.19			0.601675	1.38779	19.6322	0.236037	0.961942	2.38462	1.17118	1.18495
KH2012:KH.L92.4			1.30998e-11	1.38663	1821.55	2.54391e-13	0.961139	6.91549	0.189519	7.31657
KH2012:KH.C1.499			0.129486	1.38582	88.9341	0.0210113	0.960576	3.89729	0.600498	2.30778
KH2012:KH.S164.7			0.873011	1.3828	4.48571	0.588759	0.958484	0.911847	2.55773	0.540635
KH2012:KH.C14.326			0.000625548	1.38136	437.017	3.86669e-05	0.957485	5.49078	0.335664	4.1153
KH2012:KH.C7.235			0.800162	1.38104	21.7495	0.459681	0.957267	2.49138	1.86786	0.739373
KH2012:KH.C9.783			0.0057208	1.38037	247.511	0.000470363	0.956801	4.92258	0.39472	3.49709
KH2012:KH.L18.19			0.547864	1.38004	19.8674	0.19421	0.956572	2.40071	1.06302	1.29822
KH2012:KH.C9.356			4.82239e-12	1.37988	570.285	8.85686e-14	0.956461	5.75803	0.185047	7.45692
KH2012:KH.C3.486			0.0752875	1.37803	147.514	0.010269	0.955176	4.40679	0.5369	2.56664
KH2012:KH.S589.1			0.462959	1.37493	26.4467	0.139762	0.953027	2.69048	0.931096	1.47668
KH2012:KH.S1373.1			7.21243e-05	1.37274	118.15	3.54188e-06	0.951508	4.18902	0.296065	4.6366
KH2012:KH.C2.805			0.464142	1.36926	60.2986	0.140517	0.949095	3.51684	0.929021	1.47387
KH2012:KH.XM_018814261.1			0.894285	1.36839	2.51613	0.63854	0.948499	0.340637	2.91308	0.469741
KH2012:KH.C10.336			0.135407	1.36689	71.2659	0.0223019	0.947457	3.68576	0.598153	2.28519
KH2012:KH.XM_018816775.1			0.11524	1.3668	79.7134	0.0179715	0.947395	3.79661	0.577634	2.36621
KH2012:KH.C6.192			0.19702	1.36604	166.935	0.0367304	0.946865	4.53635	0.653998	2.08875
KH2012:KH.C4.429			0.613474	1.36502	14.4006	0.245246	0.946162	2.08399	1.17474	1.16197
KH2012:KH.XM_018813844.1			0.811508	1.36351	3.10379	0.478581	0.945115	0.546174	1.92427	0.708587
KH2012:KH.C8.919			0.563872	1.36144	19.2511	0.206789	0.943677	2.37688	1.07841	1.26244
KH2012:KH.C8.763			0.743336	1.35831	15.2868	0.378739	0.941507	2.15052	1.54314	0.880223
KH2012:KH.C11.407			0.00644249	1.35757	230.981	0.000543271	0.940993	4.8653	0.392535	3.45846
KH2012:KH.XM_018816598.1			0.775875	1.35633	25.9429	0.421162	0.940139	2.67784	1.68613	0.804407
KH2012:KH.XM_018816589.1			0.491578	1.35422	11.0103	0.156031	0.938673	1.82586	0.954651	1.41855
KH2012:KH.C2.588			0.000147988	1.35202	16015.8	7.92011e-06	0.937149	9.10678	0.302646	4.46733
KH2012:KH.L116.4			1.02424e-09	1.35054	10817.4	2.49341e-11	0.936124	8.71506	0.202366	6.67375
KH2012:KH.S756.1			4.01874e-11	1.34983	3259.29	8.30679e-13	0.935628	7.51571	0.188629	7.156
KH2012:KH.S1737.1			0.786474	1.34822	6.54891	0.437166	0.934518	1.30515	1.73519	0.776989
KH2012:KH.L3.11			0.842149	1.34378	5.05188	0.532365	0.931439	1.05298	2.15212	0.6244
KH2012:KH.C3.403			0.776638	1.34301	5.99395	0.422545	0.930906	1.22396	1.67455	0.802014
KH2012:KH.C8.765			0.610694	1.33861	14.7349	0.243015	0.927854	2.12175	1.14658	1.16748
KH2012:KH.XM_009863995.2			0.895132	1.33813	3.13331	0.64014	0.927523	0.574928	2.8623	0.467503
KH2012:KH.XM_009860829.2			0.89785	1.33617	7.55193	0.648902	0.926162	1.45297	2.93478	0.455288
KH2012:KH.C1.817				1.33446	1.67494	0.729544	0.924975	-0.0461315	3.8598	0.345732
KH2012:KH.S514.6			0.125761	1.33406	135.113	0.0201999	0.924698	4.34006	0.574378	2.32261
KH2012:KH.C5.124			0.575444	1.33163	138.52	0.216223	0.923016	4.36646	1.07682	1.23664
KH2012:KH.C12.572			0.734127	1.33126	8.41965	0.362978	0.922756	1.5653	1.46339	0.909705
KH2012:KH.S1783.1				1.33055	1.85502	0.386123	0.922265	0.0405921	1.53524	0.86667
KH2012:KH.XM_018815550.1			0.244732	1.33046	85.7475	0.0496198	0.922201	3.88878	0.677688	1.96323
KH2012:KH.C11.646			0.6806	1.33036	8.34294	0.305653	0.922134	1.56136	1.29869	1.02439
KH2012:KH.S496.2			0.816151	1.3284	21.0328	0.48691	0.920774	2.4837	1.91073	0.695231
KH2012:KH.C9.123			0.148303	1.32731	320.021	0.0251093	0.920023	5.20646	0.592625	2.23972
KH2012:KH.C1.50			0.36471	1.32705	46.8156	0.092191	0.919838	3.28355	0.788055	1.68395
KH2012:KH.XM_018813580.1			0.905736	1.3235	3.68148	0.671979	0.91738	0.744066	3.12564	0.423433
KH2012:KH.S1116.3			0.451268	1.32312	39.1931	0.1335	0.917115	3.10902	0.881818	1.50044
KH2012:KH.XM_018817597.1			0.660119	1.32087	69.4258	0.28437	0.915556	3.68119	1.23382	1.07055
KH2012:KH.C12.549			0.567694	1.31938	52.7377	0.210838	0.914527	3.40794	1.05444	1.25126
KH2012:KH.S164.25			0.737609	1.31848	9.47582	0.369214	0.913898	1.68958	1.46832	0.897947
KH2012:KH.C2.1013			0.218607	1.31805	675.788	0.0423368	0.913601	5.95808	0.649222	2.03019
KH2012:KH.C6.237			0.852815	1.31697	12.8966	0.551587	0.912851	1.99902	2.21196	0.595384
KH2012:KH.L3.20			0.182306	1.31549	154.179	0.0332065	0.911826	4.48215	0.617722	2.12958
KH2012:KH.C3.795			0.889787	1.31415	8.08468	0.62781	0.910897	1.53288	2.71063	0.484811
KH2012:KH.C10.141			0.000366126	1.3134	70.9793	2.14503e-05	0.910379	3.70476	0.309091	4.24923
KH2012:KH.C9.86			0.917639	1.31232	10.4708	0.704562	0.909634	1.79411	3.46105	0.379169
KH2012:KH.C1.503			0.640275	1.31178	11.3839	0.267979	0.909254	1.87803	1.1842	1.10773
KH2012:KH.L87.55			0.00427643	1.30996	119.816	0.000334917	0.907996	4.23309	0.365229	3.58668
KH2012:KH.C3.412				1.30928	1.83722	0.60753	0.90752	0.0512575	2.5492	0.513602
KH2012:KH.C8.683			0.420808	1.30861	60.2226	0.117479	0.907057	3.54514	0.835934	1.56544
KH2012:KH.C4.428			0.004549	1.30795	438.994	0.000359045	0.9066	5.53214	0.366527	3.56849
KH2012:KH.C1.229			0.455961	1.3075	56.7338	0.13585	0.906291	3.48479	0.87668	1.49142
KH2012:KH.L141.32			0.0250822	1.30749	1439.67	0.00265666	0.906283	6.71958	0.435119	3.0049
KH2012:KH.C1.692			0.221205	1.30657	56.3483	0.0430586	0.905648	3.47993	0.645815	2.02314
KH2012:KH.C3.543				1.30641	1.2124	0.738199	0.905535	-0.356322	3.90861	0.334239
KH2012:KH.C7.666			0.000211506	1.30617	902.029	1.16672e-05	0.905369	6.25296	0.29796	4.38372
KH2012:KH.C2.260			0.796532	1.30553	10.0237	0.453873	0.904922	1.7547	1.74309	0.748974
KH2012:KH.C4.533			0.000977828	1.30551	1004.99	6.2824e-05	0.904914	6.3612	0.32622	4.00194
KH2012:KH.C11.504			0.895592	1.30507	3.06386	0.643712	0.904607	0.563632	2.82169	0.462515
KH2012:KH.C2.657			0.14042	1.30499	25.5787	0.0234141	0.904549	2.69198	0.575745	2.26661
KH2012:KH.C4.373			0.201744	1.30488	181.97	0.037988	0.904475	4.65256	0.628864	2.07498
KH2012:KH.C11.486			9.87489e-11	1.30458	4005.41	2.09966e-12	0.904266	7.74441	0.185634	7.0277
KH2012:KH.C4.227			8.97957e-05	1.303	649.514	4.52138e-06	0.903169	5.92613	0.284134	4.58585
KH2012:KH.C1.965				1.3002	0.606143	0.749313	0.901232	-1.00382	4.06892	0.319545
KH2012:KH.S779.1			0.000216623	1.29846	1633.43	1.19784e-05	0.900022	6.85035	0.296588	4.37798
KH2012:KH.L124.11			0.125315	1.29757	133.593	0.0200705	0.899408	4.34814	0.558089	2.32503
KH2012:KH.C11.139			0.539376	1.29411	34.5846	0.188069	0.897009	2.99845	0.983134	1.31631
KH2012:KH.L7.9			0.315981	1.29159	86.2381	0.072781	0.895264	3.91164	0.719871	1.7942
KH2012:KH.C6.167			0.0540522	1.29038	14199.8	0.0067883	0.894426	9.01694	0.476675	2.70705
KH2012:KH.L130.6			0.0345547	1.29023	342.132	0.00391246	0.894322	5.29137	0.447201	2.88514
KH2012:KH.S1212.2			0.822337	1.29017	8.44495	0.496455	0.894275	1.59212	1.89709	0.680078
KH2012:KH.L20.23			2.32175e-11	1.28933	2000.93	4.66153e-13	0.893694	7.05784	0.178212	7.23482
KH2012:KH.C11.541			0.754758	1.28839	15.2706	0.394346	0.893046	2.18269	1.51262	0.851762
KH2012:KH.L76.15			0.446507	1.28428	44.7626	0.131004	0.890196	3.26094	0.85043	1.51015
KH2012:KH.C11.244			0.795836	1.28297	3.40162	0.4529	0.889285	0.685043	1.70928	0.750589
KH2012:KH.C12.558			0.724035	1.28185	17.1965	0.350693	0.888509	2.30614	1.37354	0.933246
KH2012:KH.C6.70			0.511994	1.27942	7.01698	0.170777	0.886826	1.4159	0.934079	1.36971
KH2012:KH.C3.745			0.042036	1.27892	754.188	0.00495875	0.886477	6.08708	0.455178	2.8097
KH2012:KH.XM_018816671.1			0.207525	1.27736	39.5349	0.0395646	0.8854	3.13619	0.620601	2.05827
KH2012:KH.C1.1166			0.5794	1.27625	28.0337	0.218583	0.884631	2.7954	1.03735	1.23031
KH2012:KH.L87.17			0.774195	1.27504	12.5789	0.419669	0.883789	1.99624	1.57998	0.806995
KH2012:KH.C7.145				1.27427	0.615028	0.754247	0.883254	-1.00382	4.07057	0.313044
KH2012:KH.C6.228			0.336464	1.27423	21.4587	0.0808214	0.883228	2.53487	0.729824	1.74594
KH2012:KH.S929.1			0.114534	1.27288	448.565	0.017801	0.882292	5.57028	0.53714	2.36973
KH2012:KH.S1717.2			0.916341	1.27118	8.52891	0.701642	0.881115	1.60769	3.3181	0.383104
KH2012:KH.C3.156			0.719317	1.2709	20.7998	0.345802	0.880918	2.50089	1.34805	0.942763
KH2012:KH.C7.153			0.313315	1.26985	186.143	0.0718782	0.880191	4.69277	0.705514	1.79989
KH2012:KH.C1.1068			0.0204094	1.26977	181.943	0.00207305	0.880137	4.66975	0.412321	3.07956
KH2012:KH.L37.42			1.98498e-08	1.26939	40.0925	5.48807e-10	0.879871	3.15667	0.204592	6.20447
KH2012:KH.S681.3			0.00427643	1.26854	421.806	0.000334998	0.879284	5.51104	0.353687	3.58662
KH2012:KH.C7.12			0.0772209	1.26786	1230.63	0.0106902	0.878811	6.58237	0.496679	2.55267
KH2012:KH.C12.409			0.586269	1.26753	22.6992	0.224171	0.878586	2.59028	1.0428	1.21551
KH2012:KH.C14.267			0.539343	1.26546	27.87	0.187994	0.877148	2.79523	0.961202	1.31654
KH2012:KH.C4.412			0.656975	1.26525	38.1252	0.281285	0.877002	3.10942	1.17431	1.07744
KH2012:KH.C9.780			0.553585	1.26297	43.2452	0.198823	0.875423	3.23582	0.982922	1.28491
KH2012:KH.C4.235			0.812298	1.26283	36.9582	0.479754	0.875325	3.07994	1.78694	0.706698
KH2012:KH.C11.206			3.94952e-07	1.26149	3951.91	1.31295e-08	0.874397	7.75205	0.221922	5.68437
KH2012:KH.C3.620			0.000148705	1.26006	1932.07	7.96829e-06	0.873404	7.03731	0.282142	4.46603
KH2012:KH.C4.424			0.420808	1.25872	26.1843	0.117457	0.872475	2.73698	0.804015	1.56554
KH2012:KH.L62.2				1.25808	1.07777	0.748734	0.872037	-0.448513	3.92772	0.320308
KH2012:KH.C10.381				1.25506	1.20728	0.748094	0.86994	-0.342793	3.90797	0.321153
KH2012:KH.L53.20			6.3314e-05	1.25449	2871.74	3.05921e-06	0.869545	7.43632	0.268811	4.6668
KH2012:KH.L97.2			0.160249	1.25441	84.4494	0.0278313	0.869494	3.90952	0.570277	2.19966
KH2012:KH.L158.5			0.923851	1.25415	2.41455	0.720787	0.869309	0.352494	3.50902	0.357407
KH2012:KH.C3.503			0.00111273	1.25218	2745.03	7.26631e-05	0.867947	7.39224	0.315618	3.96739
KH2012:KH.C7.760			0.719033	1.25156	52.6658	0.345198	0.867513	3.43996	1.32588	0.943944
KH2012:KH.C2.876			0.897015	1.24968	2.9985	0.647001	0.866214	0.574501	2.72897	0.457932
KH2012:KH.L133.3			0.000133154	1.24887	604.166	7.05609e-06	0.865654	5.88016	0.278023	4.49199
KH2012:KH.L108.56			0.00161666	1.24886	5128.3	0.000111105	0.865642	8.01882	0.323123	3.86497
KH2012:KH.S811.5				1.24794	0.608944	0.759263	0.865007	-1.00382	4.07228	0.306448
KH2012:KH.C5.653			0.685169	1.24616	22.741	0.308982	0.863773	2.60173	1.2249	1.01736
KH2012:KH.XM_009861678.2			0.903184	1.2429	2.98981	0.661202	0.861515	0.574844	2.83603	0.438255
KH2012:KH.XM_018816828.1			0.674059	1.24194	11.7876	0.298745	0.860845	1.9459	1.19517	1.03913
KH2012:KH.S2190.1			0.761101	1.2415	22.6063	0.401472	0.860544	2.59728	1.47975	0.838996
KH2012:KH.XM_018813585.1			0.00976505	1.24115	581.063	0.000879375	0.860302	5.84518	0.373109	3.32652
KH2012:KH.C2.1101			0.334696	1.24113	48.6348	0.0799779	0.860289	3.36456	0.70889	1.75081
KH2012:KH.L18.42			0.79778	1.24048	11.5529	0.456196	0.859834	1.92853	1.66479	0.745125
KH2012:KH.C4.15			0.435227	1.24026	51.4495	0.125431	0.85968	3.42258	0.809371	1.53237
KH2012:KH.C4.242			0.156645	1.24009	97.6643	0.0269341	0.859562	4.06319	0.560498	2.21247
KH2012:KH.C7.661			0.0488294	1.2389	122.086	0.00601722	0.858739	4.28599	0.451027	2.74684
KH2012:KH.C8.709			0.754758	1.23817	6.69038	0.394133	0.858232	1.38433	1.453	0.852145
KH2012:KH.S781.4			2.08945e-13	1.23719	3116.37	3.25982e-15	0.857557	7.52638	0.156994	7.88054
KH2012:KH.C1.445			0.0370689	1.23706	759.468	0.00425528	0.857468	6.11463	0.432753	2.85859
KH2012:KH.XM_018817694.1			0.852625	1.2364	5.34983	0.550576	0.857005	1.15473	2.07137	0.596898
KH2012:KH.C2.1054			0.875621	1.23526	12.4494	0.598139	0.856216	2.00495	2.34359	0.527079
KH2012:KH.L116.13			0.022014	1.23459	211.173	0.00227517	0.855751	4.83658	0.404551	3.05174
KH2012:KH.C11.201			0.777932	1.23351	13.5698	0.425095	0.855002	2.09207	1.5465	0.797613
KH2012:KH.C10.266			0.850604	1.23341	10.6269	0.546806	0.854937	1.84769	2.04698	0.602552
KH2012:KH.L61.6			0.149854	1.23064	92.5365	0.0254805	0.853017	4.01256	0.55086	2.23404
KH2012:KH.S681.1			0.152612	1.23023	88.8766	0.0260498	0.85273	3.97175	0.552796	2.22547
KH2012:KH.L147.13			0.493008	1.22941	162.634	0.157229	0.852161	4.5775	0.869177	1.41445
KH2012:KH.C12.602			0.817087	1.22864	15.1947	0.488284	0.851627	2.20724	1.77282	0.693042
KH2012:KH.S164.17			0.731829	1.22753	11.6191	0.360552	0.850859	1.94049	1.34257	0.914313
KH2012:KH.C5.236			0.004927	1.22717	8315.46	0.000393096	0.85061	8.51275	0.346201	3.54468
KH2012:KH.C4.728			0.789191	1.22639	9.11143	0.441378	0.850068	1.69267	1.59298	0.769869
KH2012:KH.C12.67			0.000755737	1.22517	410.493	4.71621e-05	0.849221	5.50529	0.301078	4.06926
KH2012:KH.C4.61			0.896944	1.2222	3.51951	0.646076	0.847167	0.745679	2.66148	0.45922
KH2012:KH.C3.45			4.4851e-13	1.2203	6274.33	7.38117e-15	0.845844	8.23445	0.156895	7.77777
KH2012:KH.C14.162			0.648609	1.22022	21.8823	0.274627	0.845795	2.57459	1.11694	1.09247
KH2012:KH.C4.270			0.905342	1.21981	2.69081	0.669713	0.845511	0.485038	2.85978	0.426541
KH2012:KH.C7.680			0.78689	1.21912	32.8839	0.437891	0.84503	2.98339	1.57152	0.775759
KH2012:KH.L20.19			0.113561	1.21843	148.872	0.0175974	0.844552	4.49471	0.513244	2.37398
KH2012:KH.C9.108			0.821037	1.21688	11.6395	0.493377	0.843477	1.9478	1.7766	0.684948
KH2012:KH.XM_018811870.1			0.320689	1.21685	92.2662	0.0745411	0.843459	4.01772	0.68237	1.78328
KH2012:KH.L84.20			0.347634	1.21653	77.9804	0.0856786	0.843235	3.84828	0.707842	1.71865
KH2012:KH.C10.5			1.89624e-05	1.21627	948.855	8.26352e-07	0.843055	6.34719	0.246756	4.92904
KH2012:KH.C1.310			0.0111119	1.21588	197.192	0.00102115	0.842781	4.77637	0.370171	3.28463
KH2012:KH.C2.1136			0.0864327	1.21556	164.027	0.0124264	0.842561	4.59251	0.486262	2.4998
KH2012:KH.S583.5			0.884298	1.21534	5.86031	0.615281	0.842412	1.25779	2.41836	0.502549
KH2012:KH.C2.867			0.000446579	1.21512	1429.93	2.67812e-05	0.842257	6.75806	0.289367	4.19924
KH2012:KH.L10.26			0.288851	1.21374	109.957	0.0633219	0.8413	4.19389	0.653629	1.85692
KH2012:KH.XM_009861605.2			0.539784	1.21331	49.4919	0.188255	0.841	3.39576	0.922133	1.31576
KH2012:KH.C10.623			0.925798	1.21278	2.95523	0.726939	0.840632	0.573403	3.473	0.349201
KH2012:KH.C5.309			0.792294	1.21188	21.6986	0.447241	0.840014	2.57256	1.59454	0.760022
KH2012:KH.XM_018812541.1			0.844139	1.21011	17.8217	0.535284	0.838783	2.37695	1.95191	0.61996
KH2012:KH.S2646.1			0.398708	1.20885	28.9759	0.106822	0.837912	2.86151	0.74961	1.61264
KH2012:KH.C1.415			0.565465	1.20879	27.8472	0.208868	0.837871	2.82111	0.96189	1.25669
KH2012:KH.C6.281			0.0067949	1.20667	59.1058	0.000580592	0.836397	3.57688	0.350722	3.44052
KH2012:KH.L108.55			0.483692	1.20649	51.6687	0.151625	0.836274	3.4405	0.841454	1.43381
KH2012:KH.C14.537			0.690265	1.20629	14.4019	0.314938	0.836138	2.16534	1.20039	1.00491
KH2012:KH.C14.388			0.468703	1.20561	65.9609	0.143132	0.835666	3.68614	0.823376	1.46423
KH2012:KH.XM_009863593.2				1.20552	1.73691	0.754231	0.8356	0.0502971	3.85068	0.313066
KH2012:KH.XM_018816742.1			0.0850312	1.20504	96.4914	0.0121857	0.835273	4.06717	0.480725	2.50672
KH2012:KH.XM_018816654.1			0.540237	1.20275	52.3745	0.188946	0.833682	3.45861	0.915541	1.3137
KH2012:KH.XM_009862126.1			0.856801	1.20263	2.3569	0.558316	0.833599	0.342916	2.05457	0.585344
KH2012:KH.S1717.1			0.388217	1.20219	42.7699	0.102248	0.833297	3.25535	0.735714	1.63405
KH2012:KH.S985.2			0.782346	1.20178	39.944	0.431678	0.833008	3.18693	1.52835	0.786323
KH2012:KH.C2.891			0.708959	1.20176	15.5722	0.334607	0.832996	2.24468	1.24551	0.964876
KH2012:KH.C5.233			5.36066e-06	1.20135	597.298	2.16898e-07	0.832713	5.89232	0.231731	5.18424
KH2012:KH.C11.701			0.109564	1.19889	93.9153	0.0168215	0.831008	4.04229	0.501505	2.39059
KH2012:KH.XM_004227068.1			0.65598	1.19874	16.1563	0.280461	0.830903	2.28212	1.11068	1.07928
KH2012:KH.C12.527			0.46743	1.19868	139.121	0.142158	0.830862	4.43629	0.816651	1.4678
KH2012:KH.XM_018816569.1			0.658779	1.19861	52.3404	0.283431	0.830816	3.45824	1.11744	1.07264
KH2012:KH.C7.628			0.666697	1.19671	19.1523	0.291633	0.829498	2.45623	1.13481	1.05455
KH2012:KH.C7.794			0.00598774	1.19561	5433.21	0.000495839	0.828737	8.10243	0.343272	3.48299
KH2012:KH.S1012.1			0.5135	1.19355	1799.96	0.172036	0.827305	6.99863	0.873952	1.36569
KH2012:KH.C2.650			0.341538	1.1895	441.243	0.0830519	0.824498	5.59494	0.686284	1.73325
KH2012:KH.XM_009859839.1				1.18927	2.15641	0.633312	0.824336	0.273125	2.49285	0.47707
KH2012:KH.S1524.1			0.00143617	1.18841	6288.81	9.67144e-05	0.823742	8.25216	0.304822	3.89869
KH2012:KH.XM_004227354.1			0.782012	1.18377	21.9276	0.431058	0.820529	2.59521	1.50343	0.787383
KH2012:KH.C14.152			0.725612	1.18233	18.5438	0.352799	0.81953	2.43037	1.27245	0.929174
KH2012:KH.C7.177			1.70034e-06	1.18189	5975.14	6.20096e-08	0.819221	8.20416	0.218346	5.41291
KH2012:KH.C7.109			1.14451e-23	1.18182	14712.2	8.89029e-26	0.819173	9.10521	0.112583	10.4973
KH2012:KH.S423.4			0.474297	1.18152	32.8949	0.146307	0.818965	3.00303	0.813325	1.4527
KH2012:KH.L24.25			0.419462	1.17791	69.7053	0.116622	0.816465	3.75548	0.750687	1.56911
KH2012:KH.C8.605			4.72935e-05	1.17724	34615.7	2.24155e-06	0.816004	9.96305	0.248872	4.73033
KH2012:KH.L10.24			5.1866e-07	1.17227	37.4692	1.76517e-08	0.812552	3.14207	0.208086	5.63357
KH2012:KH.C1.925			0.662836	1.17215	39.0614	0.287326	0.812474	3.17903	1.10164	1.06401
KH2012:KH.C1.195			2.75182e-06	1.17194	2278	1.0416e-07	0.812329	7.24465	0.220319	5.31931
KH2012:KH.C7.393			0.113561	1.17172	352.353	0.0175952	0.812176	5.37864	0.493558	2.37403
KH2012:KH.L164.20			0.706091	1.17144	18.1016	0.331176	0.811982	2.40831	1.2055	0.971747
KH2012:KH.C8.253			0.817344	1.17119	6.76521	0.488969	0.811805	1.42185	1.69259	0.69195
KH2012:KH.C5.291			0.320905	1.17023	91.9605	0.0746546	0.811141	4.03517	0.65648	1.78258
KH2012:KH.C3.722			0.106393	1.16979	772.66	0.0161625	0.810834	6.16459	0.486352	2.40522
KH2012:KH.XM_018817272.1			0.875595	1.16978	3.6604	0.597405	0.810826	0.817031	2.21491	0.528135
KH2012:KH.C7.186			0.119255	1.16827	21.8734	0.0188173	0.809782	2.59563	0.497319	2.34913
KH2012:KH.XM_018816831.1			0.660644	1.16784	29.4356	0.285188	0.809487	2.89579	1.09273	1.06874
KH2012:KH.C13.14			0.000268592	1.16782	370.351	1.5241e-05	0.80947	5.42973	0.270005	4.32518
KH2012:KH.XM_018814559.1			0.00101925	1.167	22.5516	6.57538e-05	0.808901	2.63742	0.292396	3.99115
KH2012:KH.C9.619			0.0739879	1.16628	160.572	0.0100381	0.808401	4.59599	0.453009	2.57451
KH2012:KH.S852.4			0.000176424	1.1656	1420.89	9.58134e-06	0.807934	6.77554	0.263329	4.42641
KH2012:KH.C1.553			0.0270161	1.1636	148.992	0.00291484	0.806544	4.52195	0.390917	2.97658
KH2012:KH.C12.502			3.68094e-05	1.16306	1028.1	1.6986e-06	0.806175	6.45334	0.242997	4.78633
KH2012:KH.C1.746			0.437297	1.16277	144.811	0.126585	0.805969	4.49287	0.761119	1.52771
KH2012:KH.L153.96			0.349901	1.16141	2039.68	0.0864905	0.805026	7.13917	0.677518	1.71421
KH2012:KH.C1.10			1.05808e-05	1.16022	12882.2	4.46467e-07	0.804201	8.98275	0.229837	5.048
KH2012:KH.C5.506			0.0834958	1.15907	1389.26	0.0118722	0.803409	6.75636	0.460696	2.51592
KH2012:KH.S594.5			0.0180983	1.15726	751.083	0.0017978	0.802154	6.14236	0.37071	3.12175
KH2012:KH.C3.549			0.00762298	1.15716	581.473	0.00066289	0.802085	5.88619	0.339894	3.40448
KH2012:KH.C8.522			0.85322	1.15644	7.37012	0.552226	0.801581	1.51688	1.94546	0.594428
KH2012:KH.C10.331			0.905736	1.15586	8.06475	0.672581	0.801181	1.60714	2.73507	0.422608
KH2012:KH.S783.1			0.759828	1.15515	33.1721	0.399896	0.800692	3.02219	1.37223	0.841806
KH2012:KH.C1.1154			0.053621	1.155	31.5363	0.00672425	0.800585	2.97345	0.426168	2.7102
KH2012:KH.L154.29			0.701177	1.15142	23.1844	0.325963	0.798105	2.66808	1.1722	0.982277
KH2012:KH.C1.314			9.3164e-05	1.15108	2524.33	4.71002e-06	0.797865	7.35729	0.251475	4.57731
KH2012:KH.S1159.1			0.000664246	1.15022	471.032	4.12339e-05	0.797274	5.67896	0.280511	4.10045
KH2012:KH.C7.658			0.89178	1.1494	2.78743	0.631073	0.796705	0.544656	2.39351	0.480217
KH2012:KH.C10.290			0.903184	1.14937	3.07023	0.661134	0.796682	0.647609	2.62205	0.438348
KH2012:KH.L22.50			0.875232	1.14803	10.2863	0.595485	0.795757	1.85787	2.16241	0.530904
KH2012:KH.C9.722			0.429979	1.14461	38.1152	0.122164	0.79338	3.16737	0.740483	1.54576
KH2012:KH.L22.25			0.114441	1.14395	84.7061	0.0177559	0.792926	3.96644	0.482544	2.37067
KH2012:KH.C9.611			0.706985	1.14345	9.72179	0.332435	0.79258	1.80335	1.17976	0.96922
KH2012:KH.C11.8			5.64883e-08	1.14319	4289.95	1.63244e-09	0.792398	7.89128	0.189561	6.03071
KH2012:KH.C10.483			0.01638	1.14301	164.629	0.00160658	0.792273	4.63034	0.362318	3.15471
KH2012:KH.L51.10			0.70074	1.14125	11.6122	0.324838	0.791052	1.98043	1.15914	0.984565
KH2012:KH.C2.169				1.13905	1.52276	0.768218	0.789529	-0.046132	3.86503	0.294706
KH2012:KH.L108.51				1.13898	1.13635	0.748579	0.78948	-0.343974	3.55361	0.320513
KH2012:KH.C8.883			0.0042743	1.13878	471.883	0.000334268	0.789342	5.68651	0.317458	3.58718
KH2012:KH.XM_018814946.1			0.860253	1.1378	6.18341	0.564592	0.788661	1.34881	1.97523	0.576034
KH2012:KH.L36.6			3.66317e-06	1.13714	3759.61	1.42997e-07	0.788209	7.76226	0.216131	5.26136
KH2012:KH.C4.170			0.713364	1.13556	35.1525	0.339943	0.787109	3.08931	1.18997	0.954278
KH2012:KH.C12.561			0.0524272	1.1348	1139.64	0.00654348	0.786583	6.56987	0.417325	2.71923
KH2012:KH.C3.240			0.659839	1.13279	16.8093	0.284203	0.78519	2.35512	1.05777	1.07093
KH2012:KH.C3.815			0.00635174	1.13258	22045.2	0.000531855	0.785043	9.5332	0.32694	3.46418
KH2012:KH.C5.83			3.65544e-25	1.13256	21251	2.45445e-27	0.785028	9.49649	0.104566	10.831
KH2012:KH.C4.431			0.885851	1.13249	7.96006	0.619859	0.784983	1.60433	2.28302	0.496051
KH2012:KH.S534.4			0.0755703	1.13196	742.883	0.0103175	0.784617	6.14323	0.44131	2.565
KH2012:KH.C6.164			8.13028e-08	1.13041	5229.46	2.38701e-09	0.783539	8.09547	0.18938	5.96901
KH2012:KH.C3.786			0.745652	1.12782	32.1228	0.381517	0.781744	3.00343	1.28878	0.875104
KH2012:KH.XM_018816490.1				1.12585	1.11305	0.773685	0.780379	-0.356322	3.91521	0.287558
KH2012:KH.S643.5			0.726405	1.12465	28.1617	0.354576	0.77955	2.87268	1.21486	0.925749
KH2012:KH.L4.39			0.88508	1.12449	3.28495	0.616978	0.779439	0.721475	2.24837	0.500137
KH2012:KH.L20.58			3.77805e-05	1.12418	6526.6	1.75833e-06	0.779219	8.31998	0.235213	4.77938
KH2012:KH.C1.461			0.547673	1.12255	63.3426	0.194034	0.77809	3.6841	0.864337	1.29874
KH2012:KH.C2.284			3.28159e-14	1.12253	5172.7	4.79568e-16	0.778079	8.08834	0.138301	8.11656
KH2012:KH.C3.247			0.235204	1.12203	61.692	0.0468055	0.77773	3.66049	0.564384	1.98806
KH2012:KH.C3.378			4.54977e-10	1.12158	12087.6	1.04227e-11	0.777421	8.93753	0.164925	6.80054
KH2012:KH.C12.288			0.872074	1.12102	7.26306	0.584793	0.777035	1.51822	2.05166	0.546397
KH2012:KH.C7.545			0.311052	1.12062	96.8465	0.0709335	0.776753	4.11021	0.62053	1.8059
KH2012:KH.C1.496			0.73622	1.11891	11.4781	0.367456	0.775568	1.98025	1.24151	0.901249
KH2012:KH.C10.470			0.506638	1.1171	72.4458	0.167255	0.774315	3.82342	0.808861	1.38108
KH2012:KH.C14.187			0.764889	1.1164	11.6393	0.406739	0.773828	1.9927	1.34563	0.829646
KH2012:KH.S933.1				1.11608	2.2316	0.686731	0.773605	0.343601	2.76739	0.403296
KH2012:KH.C2.96			0.57572	1.11591	39.4687	0.216364	0.773489	3.21587	0.902653	1.23625
KH2012:KH.S1220.2			0.872723	1.11547	17.7436	0.587115	0.773187	2.4163	2.0542	0.543021
KH2012:KH.S2231.1				1.11422	2.22461	0.706917	0.772318	0.337291	2.96335	0.376
KH2012:KH.C6.205			0.389502	1.11285	179.753	0.102792	0.771369	4.73256	0.682116	1.63147
KH2012:KH.C4.1			0.502035	1.11069	73.9412	0.163866	0.769872	3.84609	0.797803	1.39219
KH2012:KH.C1.917			0.798182	1.11017	8.55835	0.456862	0.769509	1.69045	1.49211	0.744024
KH2012:KH.C11.627			0.00290195	1.11009	1335.05	0.000215483	0.769455	6.73981	0.300013	3.70014
KH2012:KH.L8.18			0.873266	1.1097	3.90617	0.589769	0.769182	0.902099	2.05815	0.53917
KH2012:KH.C2.984			0.671013	1.10949	6.89326	0.296061	0.769039	1.46655	1.0618	1.04492
KH2012:KH.C4.648			0.161675	1.10839	612.141	0.0282034	0.768278	5.9607	0.505089	2.19445
KH2012:KH.C4.405			0.228952	1.10774	66.4058	0.0450188	0.767824	3.74136	0.55263	2.00448
KH2012:KH.XM_018817876.1			0.901812	1.10749	15.1999	0.658	0.767655	2.26457	2.50181	0.442676
KH2012:KH.L153.65			0.737609	1.104	70.9669	0.369849	0.765233	3.80817	1.2311	0.896757
KH2012:KH.XM_002120192.2			0.532902	1.10333	38.2182	0.183399	0.764771	3.18995	0.829347	1.33036
KH2012:KH.C2.1066			0.649552	1.10289	26.7601	0.275416	0.764466	2.83374	1.0112	1.09068
KH2012:KH.C14.490			0.0327734	1.10251	1118.07	0.00367591	0.764201	6.56601	0.379559	2.90471
KH2012:KH.C14.185			0.685812	1.10227	18.1352	0.310167	0.764037	2.44479	1.08612	1.01487
KH2012:KH.C8.830			0.560422	1.10154	47.293	0.203642	0.76353	3.40271	0.866508	1.27124
KH2012:KH.C10.237			0.547864	1.10113	27.2423	0.194209	0.763244	2.85155	0.848178	1.29823
KH2012:KH.S1469.2				1.10079	2.14658	0.711539	0.763013	0.314452	2.97681	0.36979
KH2012:KH.C2.1031			0.800162	1.10071	13.826	0.459643	0.762954	2.17399	1.48858	0.739435
KH2012:KH.L10.35			0.0824066	1.10042	332.543	0.0116901	0.76275	5.35476	0.436437	2.52136
KH2012:KH.C12.202			0.360629	1.09977	53.3004	0.090638	0.762305	3.5248	0.649968	1.69204
KH2012:KH.C2.377			0.000131702	1.09954	708.267	6.93577e-06	0.762143	6.11081	0.244579	4.49565
KH2012:KH.C2.607			0.819189	1.09913	17.8545	0.49126	0.761862	2.43059	1.59687	0.688306
KH2012:KH.XM_004225677.3			0.77951	1.09913	40.773	0.428428	0.761861	3.25645	1.388	0.791885
KH2012:KH.C3.554			0.703914	1.09873	6.49174	0.329477	0.76158	1.42466	1.12671	0.975167
KH2012:KH.C3.511			4.31265e-05	1.09822	2133.18	2.02701e-06	0.761227	7.21395	0.231169	4.75071
KH2012:KH.XM_018815091.1				1.09717	2.19079	0.656014	0.760502	0.335855	2.46321	0.445423
KH2012:KH.XM_002127115.3			0.432428	1.0969	96.9882	0.123258	0.760316	4.12441	0.711701	1.54124
KH2012:KH.XM_018816603.1			0.832058	1.0961	11.1852	0.512841	0.759759	1.96519	1.67492	0.654421
KH2012:KH.C4.528			0.000478804	1.09532	1176.92	2.88714e-05	0.75922	6.62059	0.261902	4.18219
KH2012:KH.L87.1			0.909583	1.09393	3.86544	0.683772	0.758255	0.904041	2.68567	0.407321
KH2012:KH.C8.375			0.218152	1.09369	148.708	0.0421914	0.75809	4.55267	0.538333	2.03163
KH2012:KH.L119.23			0.0104943	1.09312	293.652	0.000957478	0.75769	5.2331	0.330973	3.30273
KH2012:KH.C7.416			1.69323e-09	1.09172	666.081	4.20215e-11	0.756723	6.05242	0.165493	6.59677
KH2012:KH.C7.388			0.101781	1.09131	246.378	0.0152963	0.756437	5.05941	0.449971	2.42529
KH2012:KH.L76.6			0.0956586	1.08755	1072.86	0.0142125	0.753831	6.5317	0.443563	2.45185
KH2012:KH.C10.30			0.768748	1.08673	9.49607	0.411374	0.753265	1.80887	1.3229	0.821479
KH2012:KH.S1259.2				1.08669	1.10259	0.781437	0.753236	-0.356322	3.91675	0.277447
KH2012:KH.L98.7			0.473335	1.08577	62.8138	0.145793	0.752597	3.69376	0.746461	1.45455
KH2012:KH.L69.2			0.793744	1.08533	25.4243	0.449784	0.752291	2.78883	1.43604	0.755775
KH2012:KH.XM_018814706.1			0.665613	1.08414	16.4927	0.289937	0.75147	2.35725	1.02446	1.05826
KH2012:KH.C5.147			2.84538e-05	1.08317	1994.28	1.28492e-06	0.750797	7.15382	0.2237	4.84207
KH2012:KH.XM_002119986.3			0.0258834	1.08313	124.552	0.00276707	0.750767	4.38121	0.361948	2.99249
KH2012:KH.C1.915			0.606515	1.08298	42.6975	0.239332	0.750663	3.31057	0.920384	1.17666
KH2012:KH.C8.398			1.43549e-07	1.08168	47492.5	4.38461e-09	0.74976	10.3248	0.184304	5.86899
KH2012:KH.C2.460			0.806903	1.07854	8.32116	0.473168	0.747587	1.68102	1.50354	0.717334
KH2012:KH.C6.38			0.00533533	1.07847	371.327	0.000431894	0.747536	5.47487	0.306401	3.51979
KH2012:KH.XM_018817288.1			0.387784	1.0779	36.7045	0.102007	0.747142	3.16286	0.659183	1.6352
KH2012:KH.C12.161			0.0123684	1.07722	445.473	0.00115615	0.746669	5.65795	0.331504	3.24948
KH2012:KH.C9.686			0.205404	1.07691	571.26	0.0390499	0.746458	5.90675	0.521845	2.06366
KH2012:KH.C10.235			1.21253e-05	1.07641	65.7342	5.16427e-07	0.74611	3.73915	0.214419	5.02011
KH2012:KH.XM_018815792.1			0.806567	1.07584	25.159	0.472845	0.745718	2.78513	1.49869	0.717857
KH2012:KH.C14.235			0.528613	1.07555	158.665	0.180844	0.745516	4.62553	0.803754	1.33816
KH2012:KH.L109.7			0.269062	1.07437	88.0041	0.0569572	0.744695	4.038	0.564375	1.90364
KH2012:KH.XM_018817335.1			0.496635	1.0742	43.6472	0.15994	0.744579	3.33498	0.764406	1.40527
KH2012:KH.C5.112			2.1221e-06	1.0732	2031.67	7.85085e-08	0.743886	7.17707	0.199832	5.37052
KH2012:KH.C1.1294			0.589577	1.07222	142.013	0.227125	0.743209	4.51743	0.887752	1.2078
KH2012:KH.C7.156			0.158265	1.0721	78.3277	0.0273378	0.743122	3.92208	0.485846	2.20666
KH2012:KH.C1.895			0.834855	1.07017	7.79581	0.518156	0.741787	1.6158	1.65613	0.64619
KH2012:KH.C9.596				1.06931	1.66212	0.781345	0.741191	0.0644284	3.85245	0.277567
KH2012:KH.C10.230			0.892947	1.06855	7.0902	0.634949	0.740665	1.52197	2.25066	0.474773
KH2012:KH.C14.32			0.927749	1.0682	3.92489	0.73168	0.740422	0.931706	3.11528	0.342891
KH2012:KH.C2.226			0.00650986	1.06579	1178.47	0.000551523	0.738747	6.63584	0.308531	3.4544
KH2012:KH.S164.10			0.0182603	1.06406	553.117	0.0018199	0.737552	5.88059	0.341248	3.11815
KH2012:KH.C2.839			0.860079	1.06337	7.93278	0.564259	0.737072	1.63932	1.84444	0.576527
KH2012:KH.XM_018817786.1			0.013998	1.06323	1312.16	0.00133286	0.736978	6.74444	0.331349	3.20881
KH2012:KH.L13.29			0.120942	1.06218	197.557	0.0191472	0.736247	4.85217	0.453409	2.34265
KH2012:KH.C1.1019			0.0860055	1.05868	244.056	0.0123536	0.733819	5.06469	0.423153	2.50188
KH2012:KH.C7.150			0.821159	1.05738	14.7202	0.493901	0.732921	2.25642	1.54561	0.684118
KH2012:KH.C8.549				1.05672	1.6202	0.783972	0.732463	0.0502967	3.85458	0.274147
KH2012:KH.XM_018812376.1			0.234516	1.05616	305.223	0.0465838	0.732074	5.28979	0.530716	1.99006
KH2012:KH.C5.494			0.731501	1.05536	32.0436	0.360044	0.731519	3.03498	1.15304	0.915281
KH2012:KH.S1877.1			0.867469	1.05449	522.161	0.575354	0.730917	5.82723	1.8824	0.560183
KH2012:KH.C2.655			5.48284e-06	1.05286	4382.22	2.23053e-07	0.729785	7.95525	0.203293	5.17902
KH2012:KH.S1072.1			0.287771	1.05269	245.453	0.0628602	0.729672	5.07361	0.56591	1.86018
KH2012:KH.XM_009861784.2			0.544513	1.05253	41.5307	0.191947	0.729556	3.29579	0.806633	1.30484
KH2012:KH.C5.612			0.00318508	1.05167	1826.47	0.000239442	0.728965	7.08064	0.286303	3.6733
KH2012:KH.C4.72			0.0339484	1.04973	237.452	0.00383263	0.727619	5.0417	0.363026	2.89162
KH2012:KH.C3.100			0.872149	1.04925	7.06949	0.585	0.727287	1.52559	1.92137	0.546095
KH2012:KH.C1.602			0.486512	1.04898	48.1527	0.153118	0.727101	3.44683	0.734272	1.4286
KH2012:KH.C3.335			0.939259	1.04808	2.9251	0.757649	0.726472	0.644526	3.39657	0.30857
KH2012:KH.C9.885			0.0645758	1.04633	529.806	0.0084551	0.725262	5.84556	0.397341	2.63333
KH2012:KH.C3.531			0.668329	1.04601	115.231	0.292777	0.725037	4.32021	0.994258	1.05205
KH2012:KH.C1.1258			6.79818e-12	1.04559	6434.91	1.27094e-13	0.724748	8.34289	0.141121	7.40917
KH2012:KH.C7.71			0.357508	1.04483	113.208	0.0892068	0.724224	4.30267	0.614755	1.6996
KH2012:KH.L122.7				1.04445	1.59187	0.561023	0.72396	0.0197916	1.79668	0.581323
KH2012:KH.C4.545			0.139802	1.04364	162.107	0.0232283	0.723397	4.66312	0.459823	2.26966
KH2012:KH.L7.27			0.37106	1.04225	164.293	0.0948263	0.72243	4.67606	0.623924	1.67047
KH2012:KH.L87.34			0.571578	1.04162	164.557	0.213152	0.721993	4.67811	0.836675	1.24495
KH2012:KH.S609.4			0.723034	1.03818	17.6923	0.349683	0.719614	2.44726	1.11011	0.935204
KH2012:KH.L108.34			0.794974	1.03734	11.4193	0.4522	0.719031	2.00888	1.3799	0.751752
KH2012:KH.C2.1043			0.565465	1.0362	30.5098	0.208885	0.718236	2.99315	0.824578	1.25664
KH2012:KH.S621.3			0.872074	1.03524	5.94494	0.584808	0.717573	1.36068	1.89474	0.546375
KH2012:KH.C2.1148			0.895455	1.03521	6.5046	0.642196	0.717555	1.44691	2.22803	0.464631
KH2012:KH.C8.790			0.0684414	1.03514	284.664	0.00907836	0.717501	5.23	0.396742	2.60909
KH2012:KH.C7.66			0.000137149	1.03366	802.753	7.29451e-06	0.716477	6.26724	0.230475	4.48491
KH2012:KH.S800.1			0.678599	1.03221	6.47314	0.303594	0.715471	1.45415	1.00335	1.02876
KH2012:KH.C3.256			0.789411	1.02736	25.1412	0.441921	0.712111	2.80665	1.33605	0.768953
KH2012:KH.C14.436			0.0972259	1.02707	369.586	0.0144901	0.711913	5.49473	0.420092	2.44488
KH2012:KH.C3.881			0.705467	1.02667	18.3205	0.330605	0.711636	2.49003	1.05528	0.972896
KH2012:KH.S913.2			0.447405	1.02564	137.874	0.131444	0.710922	4.50877	0.679941	1.50843
KH2012:KH.C1.1018			0.15566	1.02513	290.242	0.0267033	0.710566	5.25388	0.46264	2.21583
KH2012:KH.C7.74			0.700178	1.02477	11.9808	0.324504	0.71032	2.06649	1.04012	0.985245
KH2012:KH.C2.1146			0.0107458	1.0239	679.913	0.000983962	0.709712	6.10523	0.310736	3.29507
KH2012:KH.C1.1226			3.87359e-07	1.02383	2896.43	1.2837e-08	0.709667	7.55484	0.179992	5.68822
KH2012:KH.C1.1218			0.000818423	1.02356	754.288	5.16666e-05	0.709477	6.20955	0.252858	4.04796
KH2012:KH.C11.623			0.0755462	1.02324	2884.4	0.0103092	0.709253	7.55076	0.398879	2.56528
KH2012:KH.C10.533			0.281435	1.02197	86.7365	0.0607344	0.708374	4.04799	0.544926	1.87542
KH2012:KH.C2.212			0.0147891	1.01566	1333.63	0.00141748	0.703999	6.78306	0.318281	3.19107
KH2012:KH.S916.2			0.0466955	1.0156	411.86	0.00568671	0.70396	5.60805	0.367263	2.76532
KH2012:KH.C9.642			0.540856	1.01136	32.5738	0.189483	0.701022	3.07345	0.77079	1.31211
KH2012:KH.C9.461			0.761108	1.01054	39.6	0.401973	0.700451	3.26728	1.20574	0.838103
KH2012:KH.C12.547			0.726405	1.00998	15.0967	0.354483	0.700065	2.30566	1.09077	0.925929
KH2012:KH.C8.922			0.926269	1.00942	8.42741	0.727998	0.699674	1.71986	2.90238	0.347789
KH2012:KH.C1.342			0.825358	1.00933	14.4403	0.502449	0.699612	2.25951	1.50502	0.670641
KH2012:KH.C12.249			0.506113	1.0093	46.4431	0.166783	0.699593	3.42693	0.729993	1.38261
KH2012:KH.C2.761			0.00298209	1.00889	3720.56	0.000222415	0.699307	7.81202	0.273256	3.69209
KH2012:KH.XM_004226131.3			0.411849	1.00785	129.816	0.112783	0.698586	4.45694	0.635542	1.58581
KH2012:KH.C5.139				1.00775	0.551293	0.805348	0.698516	-1.00382	4.08934	0.246432
KH2012:KH.XM_018816639.1				1.00775	0.551293	0.805348	0.698516	-1.00382	4.08934	0.246432
KH2012:KH.C7.649			2.32501e-09	1.00666	4494.9	5.8772e-11	0.697766	8.00208	0.153763	6.54683
KH2012:KH.C3.200			0.460394	1.00484	208.649	0.1382	0.696503	4.93297	0.677789	1.48253
KH2012:KH.L170.54			0.00485137	1.00403	1223.08	0.000386104	0.695944	6.70185	0.282874	3.5494
KH2012:KH.C6.291			0.0203784	1.00207	3800.38	0.00206856	0.694582	7.83642	0.325326	3.08021
KH2012:KH.C9.144				1.00149	1.59008	0.762044	0.694177	0.0584946	3.30744	0.302798
KH2012:KH.S803.3			1.53995e-09	1.00081	5290.35	3.79133e-11	0.693711	8.16789	0.151363	6.61201
KH2012:KH.C12.613			9.57556e-07	1.00028	6912.81	3.37022e-08	0.693344	8.43558	0.181177	5.52103
KH2012:KH.C2.270			0.644386	0.999431	57.0474	0.271142	0.692753	3.64001	0.908214	1.10044
KH2012:KH.C14.594			0.589664	0.998263	144.927	0.227387	0.691943	4.57143	0.82698	1.20712
KH2012:KH.C1.635			0.183651	0.997804	349.045	0.0335362	0.691625	5.45062	0.469421	2.1256
KH2012:KH.C3.393			0.795251	0.996282	70.7708	0.452439	0.69057	3.85576	1.32598	0.751356
KH2012:KH.C1.808			0.833266	0.996232	43.2967	0.515121	0.690536	3.36449	1.53058	0.650885
KH2012:KH.C10.53			0.00626492	0.995869	688.938	0.000523348	0.690284	6.1317	0.287117	3.46851
KH2012:KH.C12.474			0.874349	0.995338	5.81414	0.593781	0.689916	1.35229	1.86615	0.533365
KH2012:KH.XM_018814154.1			0.882489	0.99512	4.75013	0.611544	0.689764	1.15581	1.95939	0.507871
KH2012:KH.S1909.1			0.62269	0.992031	97.8198	0.252585	0.687624	4.18092	0.867089	1.14409
KH2012:KH.S861.2				0.991947	1.42356	0.797678	0.687565	-0.0461324	3.86945	0.256353
KH2012:KH.S1056.1			0.747663	0.991847	41.2126	0.384733	0.687496	3.31618	1.14109	0.869209
KH2012:KH.C10.456			0.613987	0.991294	21.2665	0.245862	0.687113	2.65747	0.854225	1.16046
KH2012:KH.C9.854			1.21814e-05	0.99075	1638.97	5.1962e-07	0.686735	7.00061	0.197403	5.01892
KH2012:KH.C7.768			0.00148867	0.990374	858.483	0.000101035	0.686475	6.35396	0.25472	3.88809
KH2012:KH.C2.954			0.729502	0.989672	64.9995	0.35786	0.685988	3.77277	1.07637	0.919451
KH2012:KH.L154.17			0.918712	0.989539	17.1798	0.707173	0.685896	2.44386	2.63417	0.375655
KH2012:KH.C14.293			0.407629	0.989106	685.328	0.110662	0.685596	6.12946	0.620041	1.59523
KH2012:KH.C2.668			9.83489e-08	0.98868	15255.9	2.93279e-09	0.685301	9.2325	0.166576	5.93532
KH2012:KH.C1.916			0.0481157	0.988225	175.366	0.00589767	0.684985	4.76617	0.358909	2.75342
KH2012:KH.C1.119			0.713542	0.985524	33.5124	0.340495	0.683113	3.11262	1.03393	0.953187
KH2012:KH.XM_018811424.1			0.385707	0.985403	94.5189	0.10113	0.683029	4.14911	0.601076	1.6394
KH2012:KH.S424.4			0.800792	0.98456	431.626	0.460148	0.682445	5.66922	1.333	0.738603
KH2012:KH.C3.161			0.613474	0.983869	38.4008	0.245252	0.681966	3.25067	0.846733	1.16196
KH2012:KH.L41.35			0.49437	0.983086	49.3745	0.158033	0.681423	3.50164	0.696376	1.41172
KH2012:KH.C4.714			0.872074	0.982989	11.0065	0.583632	0.681356	1.99848	1.79349	0.548088
KH2012:KH.C1.866			0.277216	0.981007	133.793	0.0595651	0.679982	4.49944	0.520705	1.884
KH2012:KH.C1.779			0.72093	0.980888	22.3913	0.347153	0.6799	2.71465	1.04336	0.940125
KH2012:KH.L57.28			0.00114136	0.98077	134593	7.52961e-05	0.679818	11.4134	0.247738	3.9589
KH2012:KH.L7.12			0.0703783	0.980678	39.131	0.0094094	0.679754	3.27061	0.377647	2.59681
KH2012:KH.XM_018816740.1			0.551438	0.979094	56.1426	0.196856	0.678656	3.63358	0.758658	1.29056
KH2012:KH.C8.209			0.859559	0.978499	5.07029	0.563571	0.678244	1.22259	1.69424	0.577545
KH2012:KH.C7.755			0.222772	0.978175	140.576	0.0434158	0.678019	4.55088	0.48432	2.01969
KH2012:KH.C5.509			0.922593	0.977191	2.91951	0.716813	0.677337	0.680107	2.69405	0.362722
KH2012:KH.L171.7			0.271135	0.976955	113.894	0.0576145	0.677174	4.34139	0.514561	1.89862
KH2012:KH.C8.918			0.89408	0.976427	7.28186	0.637468	0.676808	1.5914	2.07203	0.471241
KH2012:KH.XM_018814698.1			0.815015	0.976382	18.2355	0.484148	0.676777	2.50687	1.39554	0.699646
KH2012:KH.L73.7			0.89785	0.975833	4.55237	0.64904	0.676396	1.11762	2.14424	0.455096
KH2012:KH.C9.494			5.02138e-06	0.97525	15937.3	2.01635e-07	0.675992	9.28238	0.187627	5.19782
KH2012:KH.C14.535			0.0749801	0.974954	3899.55	0.0102164	0.675787	7.8747	0.379593	2.56842
KH2012:KH.C10.600			0.87103	0.973608	12.1798	0.581597	0.674853	2.10868	1.76681	0.551054
KH2012:KH.XM_018816549.1				0.973518	1.97929	0.706736	0.674791	0.295324	2.58747	0.376244
KH2012:KH.C14.530			0.502813	0.973126	69.3281	0.16468	0.674519	3.84705	0.700342	1.3895
KH2012:KH.C10.477			0.663258	0.97248	39.7182	0.287553	0.674072	3.28729	0.91441	1.06351
KH2012:KH.C4.161			0.896567	0.972001	21.3416	0.644789	0.67374	2.66752	2.1084	0.461013
KH2012:KH.L132.17			0.679232	0.971732	8.10926	0.304181	0.673553	1.70058	0.945717	1.02751
KH2012:KH.L141.50			0.341538	0.971141	307.739	0.083039	0.673144	5.33686	0.560278	1.73332
KH2012:KH.C1.1189			0.875621	0.97099	30.8337	0.598369	0.673039	3.03715	1.84337	0.526748
KH2012:KH.C5.641			0.638669	0.969225	80.7452	0.267055	0.671815	3.99951	0.873277	1.10987
KH2012:KH.L36.2			0.770867	0.96903	13.3703	0.414759	0.671681	2.20138	1.1882	0.815547
KH2012:KH.C8.320			0.859368	0.968513	2.6201	0.563126	0.671322	0.560195	1.67504	0.578204
KH2012:KH.C5.156			0.779452	0.968457	10.5701	0.427656	0.671283	1.96398	1.22093	0.79321
KH2012:KH.S432.3			0.857935	0.96773	9.27406	0.560394	0.670779	1.83711	1.66204	0.582256
KH2012:KH.C12.466			0.000106086	0.967168	1351.83	5.46806e-06	0.670389	6.81876	0.212752	4.54598
KH2012:KH.C8.138			0.903664	0.966957	3.39654	0.664552	0.670243	0.830617	2.22987	0.433638
KH2012:KH.L171.23			0.0757274	0.966786	170.27	0.0103589	0.670125	4.74734	0.377118	2.56361
KH2012:KH.L18.69			2.61462e-06	0.966367	1620.55	9.85005e-08	0.669835	7.00053	0.181325	5.32947
KH2012:KH.C13.108			0.0412495	0.965563	1292.1	0.0048286	0.669278	6.77453	0.342611	2.81825
KH2012:KH.S497.2			0.4073	0.965302	100.837	0.110519	0.669097	4.22328	0.604877	1.59587
KH2012:KH.S1610.2			0.561144	0.964042	15.9326	0.204569	0.668223	2.3812	0.759902	1.26864
KH2012:KH.C7.216			0.00262061	0.962266	225.15	0.000192177	0.666992	5.02913	0.258043	3.72908
KH2012:KH.C4.502			0.457279	0.961198	52.2954	0.136422	0.666251	3.56984	0.645425	1.48925
KH2012:KH.C9.365			0.011086	0.96107	18.0147	0.00101803	0.666163	2.50608	0.292519	3.2855
KH2012:KH.C9.400			0.735307	0.960861	21.4192	0.366487	0.666018	2.67697	1.06399	0.903073
KH2012:KH.C12.543			0.338611	0.960416	96.7203	0.0818944	0.66571	4.18495	0.552027	1.7398
KH2012:KH.C10.619			0.816022	0.958819	25.0205	0.486609	0.664603	2.83319	1.37818	0.695713
KH2012:KH.C7.123			0.0360606	0.958219	572.652	0.00410907	0.664187	5.96413	0.333913	2.86966
KH2012:KH.XM_018817002.1			0.662197	0.957821	21.9581	0.286701	0.663911	2.70494	0.899035	1.06539
KH2012:KH.L36.5			0.844629	0.957674	7.49122	0.535919	0.663809	1.63038	1.54714	0.618997
KH2012:KH.L13.12			0.000274192	0.95728	5493.44	1.56129e-05	0.663536	8.22548	0.2216	4.31986
KH2012:KH.C7.126			0.725475	0.95687	33.1043	0.352244	0.663252	3.11548	1.02862	0.930245
KH2012:KH.C5.96			2.75427e-06	0.956847	3016.7	1.04615e-07	0.663236	7.62633	0.179909	5.31852
KH2012:KH.S1815.1			0.186652	0.955486	25.2139	0.0342561	0.662293	2.83933	0.45133	2.11704
KH2012:KH.C11.679			0.00095939	0.954596	1333.83	6.15131e-05	0.661676	6.81125	0.238236	4.00693
KH2012:KH.L172.16			0.427559	0.954462	695.287	0.120941	0.661583	6.15992	0.615451	1.55083
KH2012:KH.C14.276			0.909583	0.953913	5.72635	0.683686	0.661202	1.35817	2.34125	0.407438
KH2012:KH.C9.172			0.270256	0.953686	255.957	0.0573389	0.661045	5.16087	0.501751	1.90072
KH2012:KH.L24.12			0.099177	0.952438	162.083	0.0148201	0.660179	4.70398	0.390865	2.43675
KH2012:KH.C3.725			0.660361	0.952385	47.7284	0.284715	0.660143	3.48204	0.890257	1.06979
KH2012:KH.S1387.1			0.0319442	0.951736	326.799	0.00356431	0.659693	5.40677	0.326569	2.91435
KH2012:KH.C2.526			0.230393	0.951258	89.5442	0.0453931	0.659361	4.11182	0.475393	2.00099
KH2012:KH.C9.97			0.497936	0.950456	703.376	0.161368	0.658806	6.17311	0.678662	1.40049
KH2012:KH.L134.19			0.168293	0.949575	921.069	0.0296903	0.658195	6.44337	0.436747	2.1742
KH2012:KH.C1.1276			0.401863	0.949385	77.9136	0.108223	0.658063	3.97456	0.591064	1.60623
KH2012:KH.C2.1127			0.742776	0.949119	20.1508	0.376881	0.657879	2.62286	1.07408	0.883658
KH2012:KH.L24.26			0.136751	0.948623	342.664	0.0225952	0.657536	5.45529	0.416025	2.28021
KH2012:KH.L96.116			0.0793913	0.948454	1373.01	0.0110952	0.657418	6.84296	0.373453	2.53968
KH2012:KH.L4.25			3.66981e-13	0.948397	5934.94	5.97488e-15	0.657379	8.30682	0.12152	7.80448
KH2012:KH.XM_018815474.1			0.592982	0.946994	63.8447	0.229805	0.656406	3.77541	0.788595	1.20086
KH2012:KH.S987.3			0.11249	0.946141	293.364	0.0173797	0.655815	5.30074	0.397776	2.37858
KH2012:KH.C14.12			1.48241e-37	0.945501	3482.21	5.65992e-40	0.655371	7.7751	0.0714504	13.233
KH2012:KH.C10.300			0.794411	0.945298	20.151	0.450729	0.65523	2.62348	1.25338	0.7542
KH2012:KH.L22.27			0.527825	0.945017	50.7725	0.180362	0.655036	3.5485	0.705425	1.33964
KH2012:KH.L10.13			0.0766339	0.943253	544.979	0.0105737	0.653813	5.92129	0.368965	2.55648
KH2012:KH.C14.440			0.14965	0.942322	318.865	0.0254065	0.653168	5.38633	0.421589	2.23517
KH2012:KH.C11.151			0.00485137	0.942119	13534.7	0.000386082	0.653027	9.13413	0.265429	3.54942
KH2012:KH.C7.352			0.581086	0.942088	26.1704	0.220121	0.653006	2.88555	0.768295	1.22621
KH2012:KH.L108.16			0.484812	0.942063	774.288	0.152233	0.652988	6.27316	0.658008	1.43169
KH2012:KH.XM_018812374.1			0.911343	0.941287	8.71191	0.688141	0.65245	1.78625	2.34513	0.401379
KH2012:KH.C8.578			0.375608	0.941039	72.2932	0.0965784	0.652278	3.90339	0.56632	1.66167
KH2012:KH.C12.358				0.940645	1.38795	0.808012	0.652005	-0.0461325	3.8711	0.242991
KH2012:KH.C10.48			0.93224	0.939153	2.5543	0.741715	0.650971	0.560863	2.84952	0.329582
KH2012:KH.C4.320				0.939026	1.85075	0.760053	0.650883	0.242861	3.07462	0.305412
KH2012:KH.C12.242			0.923117	0.937696	13.3116	0.718547	0.649961	2.21172	2.6018	0.360402
KH2012:KH.L154.28			0.0123647	0.935425	447.295	0.00115499	0.648387	5.72776	0.287844	3.24977
KH2012:KH.C2.29			2.32601e-13	0.934794	1367.97	3.67482e-15	0.64795	6.84583	0.118847	7.86555
KH2012:KH.XM_009860177.2			0.8208	0.934748	13.3412	0.49302	0.647918	2.21547	1.36357	0.685513
KH2012:KH.C13.69			0.59125	0.9344	61.5413	0.228505	0.647677	3.7453	0.775939	1.20422
KH2012:KH.C12.477			0.733981	0.934376	48.5121	0.36257	0.64766	3.50481	1.02625	0.910479
KH2012:KH.L57.21			0.387295	0.9335	160.289	0.101784	0.647053	4.702	0.570507	1.63627
KH2012:KH.C5.403			0.183877	0.93234	1145.75	0.0335895	0.646249	6.66952	0.438755	2.12497
KH2012:KH.L24.21			0.5866	0.932254	164.2	0.224469	0.646189	4.72706	0.767457	1.21473
KH2012:KH.C8.326			0.42064	0.930959	903.911	0.117323	0.645292	6.43307	0.59444	1.56611
KH2012:KH.XM_018817233.1			0.895455	0.930434	3.04395	0.642568	0.644928	0.735641	2.00476	0.464112
KH2012:KH.C6.6			0.186652	0.929682	195.413	0.0342513	0.644406	4.90185	0.43913	2.1171
KH2012:KH.C2.75			0.606173	0.92966	63.8182	0.239061	0.644392	3.783	0.789631	1.17734
KH2012:KH.L98.6			0.000848373	0.929581	845.417	5.37249e-05	0.644337	6.36634	0.230163	4.0388
KH2012:KH.XM_002121188.1			0.918712	0.928459	4.09674	0.708115	0.643559	1.03851	2.47993	0.374389
KH2012:KH.XM_018813931.1			0.804283	0.927838	24.1467	0.466938	0.643128	2.8095	1.27543	0.72747
KH2012:KH.XM_018815354.1			0.889766	0.926369	5.87984	0.627481	0.64211	1.39549	1.90896	0.485275
KH2012:KH.C8.679			0.17554	0.926181	394.789	0.0313964	0.64198	5.60697	0.430379	2.15201
KH2012:KH.C2.1128			0.236315	0.924225	421.381	0.0471511	0.640624	5.67274	0.465618	1.98494
KH2012:KH.C12.224			0.880109	0.923362	7.14587	0.608111	0.640026	1.59687	1.80073	0.512772
KH2012:KH.L96.108			0.123982	0.923089	1869.82	0.0197444	0.639837	7.16331	0.395977	2.33117
KH2012:KH.L63.19			0.535192	0.922491	43.1153	0.184974	0.639422	3.39556	0.695907	1.3256
KH2012:KH.L95.20				0.922175	2.0467	0.75902	0.639203	0.34775	3.0061	0.306768
KH2012:KH.C10.378			0.0318728	0.92217	306.19	0.00355424	0.639199	5.35454	0.316328	2.91523
KH2012:KH.C4.238			0.896944	0.921829	4.65445	0.645902	0.638963	1.17001	2.00632	0.459462
KH2012:KH.C2.409			0.392396	0.920753	160.067	0.103943	0.638217	4.70661	0.566258	1.62603
KH2012:KH.C4.181			0.453523	0.919963	141.688	0.134525	0.637669	4.58484	0.614746	1.49649
KH2012:KH.C12.112			0.0140274	0.919462	1102.6	0.00133708	0.637322	6.63708	0.286624	3.2079
KH2012:KH.XM_009863395.2			0.401413	0.91918	98.8271	0.10797	0.637127	4.22435	0.571848	1.60738
KH2012:KH.C10.225			0.937943	0.918656	6.15115	0.754071	0.636764	1.44926	2.93242	0.313276
KH2012:KH.C12.101			0.297161	0.918037	612.243	0.0661253	0.636335	6.04901	0.499592	1.83757
KH2012:KH.L10.20			0.14647	0.917679	208.578	0.0246928	0.636087	4.973	0.408552	2.24617
KH2012:KH.C13.126			0.850137	0.917218	6.15943	0.545131	0.635767	1.45361	1.51588	0.605073
KH2012:KH.XM_002123692.3			0.800893	0.915145	23.2802	0.460296	0.63433	2.78275	1.23943	0.73836
KH2012:KH.C9.714			0.373397	0.914359	324.638	0.0957642	0.633785	5.41648	0.548919	1.66575
KH2012:KH.C5.638			0.756001	0.914209	18.5286	0.395941	0.633681	2.55379	1.07694	0.848892
KH2012:KH.C14.146			0.742776	0.912924	1906.87	0.376761	0.632791	7.1876	1.03286	0.88388
KH2012:KH.L56.4			0.845591	0.911262	7.1769	0.537881	0.631639	1.61097	1.47927	0.616021
KH2012:KH.L8.20			0.903664	0.910017	3.56867	0.664773	0.630776	0.904198	2.10004	0.433333
KH2012:KH.S854.3			0.65889	0.909697	21.5711	0.283652	0.630554	2.70697	0.848478	1.07215
KH2012:KH.L104.4			0.0352541	0.909241	5456.87	0.00400789	0.630238	8.24069	0.315979	2.87754
KH2012:KH.C9.676			0.586757	0.908629	67.9758	0.224645	0.629813	3.8561	0.748292	1.21427
KH2012:KH.L10.2			0.0048155	0.908289	3528.22	0.000382298	0.629578	7.80507	0.255711	3.55201
KH2012:KH.C3.392			2.27558e-13	0.90802	735.819	3.58017e-15	0.629392	6.23835	0.115395	7.86881
KH2012:KH.C14.13			0.00706155	0.908001	605.829	0.00060849	0.629378	6.04337	0.264893	3.4278
KH2012:KH.C11.709			0.538971	0.906851	115.429	0.187474	0.628581	4.38571	0.688005	1.31809
KH2012:KH.C3.178				0.90667	162.101		0.628456	4.72527	1.13218	0.800818
KH2012:KH.S2664.1			0.377111	0.905577	77.0279	0.097458	0.627698	3.98169	0.546416	1.6573
KH2012:KH.XM_018814615.1			0.836022	0.904784	6.48665	0.520723	0.627149	1.50543	1.40881	0.642232
KH2012:KH.S1828.2			0.947203	0.903382	4.60803	0.776793	0.626177	1.16342	3.18652	0.283501
KH2012:KH.C12.210			0.84634	0.902783	19.2721	0.539646	0.625762	2.59708	1.47189	0.613348
KH2012:KH.C10.407			0.00359753	0.902296	867.316	0.000274948	0.625424	6.40457	0.248032	3.63783
KH2012:KH.S522.4				0.902175	0.978536	0.470244	0.62534	-0.384292	1.24941	0.722082
KH2012:KH.C2.1011			0.713542	0.900402	35.6407	0.340373	0.624111	3.21285	0.944383	0.953429
KH2012:KH.XM_002123482.2			0.752939	0.900122	90.1709	0.391629	0.623917	4.14112	1.05073	0.856667
KH2012:KH.C7.688			0.329007	0.899214	64.2688	0.0778606	0.623287	3.80452	0.509979	1.76324
KH2012:KH.C8.371			0.000114607	0.897163	2480.23	5.95256e-06	0.621866	7.45757	0.198134	4.52807
KH2012:KH.XM_018812747.1			0.89408	0.896603	8.52884	0.637417	0.621478	1.78474	1.90235	0.471313
KH2012:KH.C8.303			0.805889	0.896365	44.1726	0.471029	0.621313	3.42964	1.24356	0.720806
KH2012:KH.C7.608			0.600087	0.896051	40.6297	0.23493	0.621095	3.34384	0.754407	1.18776
KH2012:KH.C6.50			0.437297	0.893538	85.0308	0.126624	0.619353	4.0848	0.584947	1.52755
KH2012:KH.C7.349			0.331573	0.893235	135.714	0.0787079	0.619144	4.55408	0.50803	1.75823
KH2012:KH.C2.710			0.904525	0.892642	15.1635	0.667708	0.618732	2.36262	2.07932	0.429296
KH2012:KH.XM_018817330.1			0.887498	0.892459	15.4533	0.623428	0.618605	2.38183	1.81764	0.490998
KH2012:KH.C14.227			0.0349399	0.892445	12764.2	0.00396527	0.618596	9.098	0.309779	2.88091
KH2012:KH.XM_018816851.1			0.825358	0.890906	7.3543	0.502267	0.617529	1.63722	1.32787	0.670927
KH2012:KH.XM_018816047.1			0.802267	0.889895	34.0968	0.464298	0.616828	3.17556	1.21605	0.731788
KH2012:KH.C3.87			0.0230363	0.889702	57849.8	0.00239901	0.616694	10.6105	0.29307	3.0358
KH2012:KH.L37.16			0.747663	0.889594	32.5678	0.384615	0.61662	3.13002	1.0232	0.869424
KH2012:KH.L153.43			0.805889	0.889562	31.2919	0.470378	0.616597	3.08655	1.23231	0.721864
KH2012:KH.C8.571			0.000607451	0.889492	2078.91	3.75084e-05	0.616549	7.28464	0.215775	4.12232
KH2012:KH.C12.323			0.0913828	0.887354	3478.06	0.0133606	0.615067	7.8002	0.358671	2.47401
KH2012:KH.XM_004227414.1			0.736439	0.88659	25.1533	0.367704	0.614538	2.87285	0.984245	0.900782
KH2012:KH.C8.448			0.904036	0.885032	12.1045	0.666168	0.613457	2.13927	2.05147	0.431413
KH2012:KH.S1913.1			0.909394	0.884654	3.87651	0.682965	0.613196	1.0049	2.16604	0.408421
KH2012:KH.L87.63			0.303267	0.884067	942.937	0.068076	0.612789	6.49643	0.484552	1.8245
KH2012:KH.C1.361				0.881882	20.1731		0.611274	2.65346	1.69408	0.520569
KH2012:KH.XM_018813604.1			0.672741	0.880767	36.2677	0.297602	0.610501	3.2398	0.845599	1.04159
KH2012:KH.C2.573			0.00351987	0.879244	11648.6	0.000268317	0.609446	9.01251	0.241278	3.64411
KH2012:KH.C8.834			0.69141	0.878947	42.0365	0.315788	0.609239	3.38698	0.876185	1.00315
KH2012:KH.C7.91			0.720006	0.878277	137.463	0.346329	0.608775	4.57327	0.932617	0.941734
KH2012:KH.C8.468			0.852625	0.878179	11.5053	0.550327	0.608707	2.0921	1.47032	0.597271
KH2012:KH.S1196.1			0.211728	0.877488	105.829	0.0406099	0.608228	4.31317	0.428567	2.04749
KH2012:KH.S1042.3			0.903184	0.877387	4.53593	0.660522	0.608158	1.16209	1.99773	0.439192
KH2012:KH.S900.3				0.876686	2.02837	0.818719	0.607672	0.353043	3.8251	0.229193
KH2012:KH.C12.544			0.268797	0.874803	3760.32	0.0568701	0.606367	7.88382	0.459381	1.90431
KH2012:KH.XM_018817094.1			0.836554	0.87478	8.81512	0.522074	0.606351	1.82997	1.36652	0.640151
KH2012:KH.XM_018812744.1			0.00380782	0.874328	219.582	0.000293457	0.606038	5.04408	0.24146	3.62101
KH2012:KH.C8.77			0.39489	0.874148	78.537	0.104909	0.605913	4.01533	0.539096	1.62151
KH2012:KH.C11.345			0.65353	0.873165	52.6646	0.278643	0.605232	3.6155	0.805969	1.08337
KH2012:KH.L112.20			0.473627	0.873063	83.1534	0.145945	0.605161	4.07395	0.600454	1.45401
KH2012:KH.C8.293			0.000778469	0.871471	1924.88	4.87344e-05	0.604058	7.21554	0.214563	4.06162
KH2012:KH.C1.475				0.871192	0.187786	0.843969	0.603865	-1.67048	4.42635	0.19682
KH2012:KH.C11.177				0.871192	0.152322	0.843969	0.603865	-1.67048	4.42635	0.19682
KH2012:KH.C11.384				0.871192	0.143492	0.843969	0.603865	-1.67048	4.42635	0.19682
KH2012:KH.C14.19				0.871192	0.187786	0.843969	0.603865	-1.67048	4.42635	0.19682
KH2012:KH.C14.616				0.871192	0.143492	0.843969	0.603865	-1.67048	4.42635	0.19682
KH2012:KH.C2.1052				0.871192	0.187786	0.843969	0.603865	-1.67048	4.42635	0.19682
KH2012:KH.C3.262				0.871192	0.143492	0.843969	0.603865	-1.67048	4.42635	0.19682
KH2012:KH.C5.397				0.871192	0.143492	0.843969	0.603865	-1.67048	4.42635	0.19682
KH2012:KH.C6.54				0.871192	0.187786	0.843969	0.603865	-1.67048	4.42635	0.19682
KH2012:KH.C6.89				0.871192	0.143492	0.843969	0.603865	-1.67048	4.42635	0.19682
KH2012:KH.C7.117				0.871192	0.143492	0.843969	0.603865	-1.67048	4.42635	0.19682
KH2012:KH.C7.403				0.871192	0.187786	0.843969	0.603865	-1.67048	4.42635	0.19682
KH2012:KH.C7.511				0.871192	0.187786	0.843969	0.603865	-1.67048	4.42635	0.19682
KH2012:KH.C7.552				0.871192	0.187786	0.843969	0.603865	-1.67048	4.42635	0.19682
KH2012:KH.C7.604				0.871192	0.143492	0.843969	0.603865	-1.67048	4.42635	0.19682
KH2012:KH.C8.127				0.871192	0.143492	0.843969	0.603865	-1.67048	4.42635	0.19682
KH2012:KH.C8.166				0.871192	0.187786	0.843969	0.603865	-1.67048	4.42635	0.19682
KH2012:KH.C8.553				0.871192	0.187786	0.843969	0.603865	-1.67048	4.42635	0.19682
KH2012:KH.C8.640				0.871192	0.143492	0.843969	0.603865	-1.67048	4.42635	0.19682
KH2012:KH.C8.668				0.871192	0.152322	0.843969	0.603865	-1.67048	4.42635	0.19682
KH2012:KH.C9.604				0.871192	0.152322	0.843969	0.603865	-1.67048	4.42635	0.19682
KH2012:KH.C9.731				0.871192	0.143492	0.843969	0.603865	-1.67048	4.42635	0.19682
KH2012:KH.L141.54				0.871192	0.187786	0.843969	0.603865	-1.67048	4.42635	0.19682
KH2012:KH.L146.3				0.871192	0.187786	0.843969	0.603865	-1.67048	4.42635	0.19682
KH2012:KH.L22.69				0.871192	0.152322	0.843969	0.603865	-1.67048	4.42635	0.19682
KH2012:KH.L7.23				0.871192	0.143492	0.843969	0.603865	-1.67048	4.42635	0.19682
KH2012:KH.L75.9				0.871192	0.187786	0.843969	0.603865	-1.67048	4.42635	0.19682
KH2012:KH.L84.19				0.871192	0.143492	0.843969	0.603865	-1.67048	4.42635	0.19682
KH2012:KH.S1370.1				0.871192	0.143492	0.843969	0.603865	-1.67048	4.42635	0.19682
KH2012:KH.S1494.1				0.871192	0.143492	0.843969	0.603865	-1.67048	4.42635	0.19682
KH2012:KH.S1594.1				0.871192	0.152322	0.843969	0.603865	-1.67048	4.42635	0.19682
KH2012:KH.S425.2				0.871192	0.143492	0.843969	0.603865	-1.67048	4.42635	0.19682
KH2012:KH.S425.7				0.871192	0.143492	0.843969	0.603865	-1.67048	4.42635	0.19682
KH2012:KH.S598.6				0.871192	0.187786	0.843969	0.603865	-1.67048	4.42635	0.19682
KH2012:KH.S714.6				0.871192	0.143492	0.843969	0.603865	-1.67048	4.42635	0.19682
KH2012:KH.S943.3				0.871192	0.143492	0.843969	0.603865	-1.67048	4.42635	0.19682
KH2012:KH.XM_004226565.3				0.871192	0.143492	0.843969	0.603865	-1.67048	4.42635	0.19682
KH2012:KH.XM_009859494.2				0.871192	0.187786	0.843969	0.603865	-1.67048	4.42635	0.19682
KH2012:KH.XM_009860564.1				0.871192	0.152322	0.843969	0.603865	-1.67048	4.42635	0.19682
KH2012:KH.XM_018813914.1				0.871192	0.143492	0.843969	0.603865	-1.67048	4.42635	0.19682
KH2012:KH.XM_018815197.1				0.871192	0.143492	0.843969	0.603865	-1.67048	4.42635	0.19682
KH2012:KH.XM_018816545.1				0.871192	0.152322	0.843969	0.603865	-1.67048	4.42635	0.19682
KH2012:KH.XM_018816731.1				0.871192	0.187786	0.843969	0.603865	-1.67048	4.42635	0.19682
KH2012:KH.XM_018816861.1				0.871192	0.152322	0.843969	0.603865	-1.67048	4.42635	0.19682
KH2012:KH.XM_018816684.1			0.658344	0.870904	55.9602	0.282741	0.603665	3.67859	0.81076	1.07418
KH2012:KH.S1182.1			0.950971	0.870823	11.6162	0.786768	0.603609	2.10453	3.2192	0.270509
KH2012:KH.C1.298			0.294157	0.870424	648.653	0.0652311	0.603332	6.1287	0.472115	1.84367
KH2012:KH.C2.848			0.0540017	0.870309	281.146	0.00677554	0.603252	5.292	0.321423	2.70768
KH2012:KH.C3.755			0.951721	0.870266	3.47102	0.790175	0.603222	0.898637	3.27065	0.266083
KH2012:KH.XM_018814955.1			0.395522	0.869924	248.93	0.105373	0.602986	5.17129	0.537208	1.61934
KH2012:KH.L87.15			0.809809	0.869904	12.9242	0.476951	0.602971	2.2099	1.22312	0.711215
KH2012:KH.L63.13			0.0560347	0.86814	1145.8	0.00712652	0.601749	6.69822	0.322624	2.69087
KH2012:KH.C2.544			0.00630071	0.868103	159.173	0.000526753	0.601723	4.72357	0.250407	3.46677
KH2012:KH.C4.364			1.15641e-07	0.867708	18754.9	3.47889e-09	0.601449	9.49391	0.146889	5.90724
KH2012:KH.S1959.1			0.872848	0.866787	14.1632	0.587795	0.600811	2.30486	1.59914	0.542034
KH2012:KH.XM_009863715.2			0.720946	0.86619	6.12823	0.347209	0.600397	1.47185	0.921463	0.940016
KH2012:KH.L141.63			0.527094	0.866056	121.888	0.179943	0.600304	4.4592	0.645862	1.34093
KH2012:KH.C9.858			0.773542	0.865232	20.1166	0.418112	0.599733	2.6568	1.06858	0.809701
KH2012:KH.S1907.1			0.940613	0.864892	3.17969	0.761228	0.599498	0.816503	2.84627	0.303869
KH2012:KH.C6.181			0.858677	0.864767	13.4887	0.562135	0.599411	2.25625	1.49182	0.579673
KH2012:KH.L134.15			0.565465	0.864604	140.185	0.208686	0.599298	4.59973	0.687728	1.25719
KH2012:KH.S1303.1			0.918949	0.863895	6.52595	0.708735	0.598807	1.53106	2.31263	0.373556
KH2012:KH.L40.20			0.631113	0.863565	9.89362	0.259108	0.598578	1.95376	0.765231	1.1285
KH2012:KH.C10.99			0.000120631	0.862243	4893.83	6.29718e-06	0.597661	8.1529	0.190924	4.51616
KH2012:KH.S1330.4			0.850895	0.861658	16.914	0.547483	0.597256	2.48502	1.43243	0.601536
KH2012:KH.S663.2			0.0627766	0.861088	1487.98	0.00816993	0.59686	6.96279	0.325557	2.64497
KH2012:KH.XM_018816644.1			0.774073	0.860558	19.7847	0.419137	0.596493	2.64364	1.06515	0.807919
KH2012:KH.L60.15			0.429869	0.860079	57.2988	0.122076	0.596162	3.70687	0.556283	1.54612
KH2012:KH.L55.3			1.08616e-05	0.86002	3100.26	4.59031e-07	0.596121	7.69747	0.170548	5.04269
KH2012:KH.L24.37			0.80123	0.859195	16.6705	0.461457	0.595549	2.46972	1.16667	0.73645
KH2012:KH.C2.948			0.0955864	0.859029	4985.11	0.0141828	0.595434	8.17287	0.350253	2.4526
KH2012:KH.XM_018816833.1			0.598137	0.859011	134.752	0.233832	0.595421	4.56268	0.721526	1.19055
KH2012:KH.C10.244			0.838825	0.857853	27.606	0.526896	0.594618	2.97771	1.35575	0.632752
KH2012:KH.C14.417			0.526596	0.857834	210.177	0.179537	0.594605	5.00697	0.639134	1.34218
KH2012:KH.C9.158			0.109564	0.857542	703.062	0.0168266	0.594403	6.21455	0.358733	2.39047
KH2012:KH.C11.404			0.743318	0.856887	24.6441	0.378518	0.593949	2.86268	0.973039	0.880629
KH2012:KH.C11.45			0.600559	0.856846	20.8243	0.235424	0.59392	2.6963	0.722161	1.1865
KH2012:KH.C8.814			0.787763	0.855515	11.6759	0.439075	0.592998	2.11665	1.10567	0.773756
KH2012:KH.C14.468			0.78243	0.85526	37.1315	0.432085	0.592821	3.27618	1.08863	0.785629
KH2012:KH.L9.31			0.668784	0.854229	45.8209	0.293439	0.592106	3.48637	0.813081	1.05061
KH2012:KH.C7.607			0.453944	0.851451	116.652	0.13477	0.590181	4.4204	0.569321	1.49555
KH2012:KH.C9.830			0.356242	0.84888	264.132	0.0887614	0.588398	5.23904	0.498764	1.70197
KH2012:KH.L127.2				0.848088	1.47931	0.801295	0.58785	0.0540792	3.36982	0.251671
KH2012:KH.XM_018817390.1			0.836554	0.848069	65.0147	0.522715	0.587837	3.8379	1.32684	0.639165
KH2012:KH.S1370.2			0.74209	0.847588	15.9439	0.375439	0.587503	2.43254	0.956289	0.886331
KH2012:KH.C5.159			0.672729	0.846835	30.7699	0.297239	0.586981	3.08899	0.812411	1.04237
KH2012:KH.C8.689			0.866161	0.846818	5.54542	0.573217	0.58697	1.37768	1.50326	0.56332
KH2012:KH.L37.31			0.237018	0.846584	122.935	0.0473224	0.586807	4.47487	0.426834	1.9834
KH2012:KH.XM_009864017.1			0.719317	0.845043	23.3659	0.345744	0.585739	2.81751	0.896239	0.942876
KH2012:KH.C13.188			3.81667e-08	0.844193	78.4039	1.09041e-09	0.58515	4.02851	0.138493	6.09558
KH2012:KH.L87.50			0.558333	0.843812	60.7843	0.202258	0.584886	3.77323	0.661739	1.27514
KH2012:KH.C11.534			0.0260137	0.84352	302.842	0.00278785	0.584684	5.37875	0.282094	2.99021
KH2012:KH.C1.844			0.684514	0.843435	45.942	0.308259	0.584625	3.49286	0.827804	1.01888
KH2012:KH.C12.237			0.713125	0.842556	50.9462	0.339613	0.584015	3.59772	0.882321	0.954931
KH2012:KH.C3.298			4.33933e-10	0.841717	16738.2	9.91209e-12	0.583434	9.39179	0.123641	6.80777
KH2012:KH.L5.13			0.798097	0.839152	36.601	0.456656	0.581656	3.26757	1.12734	0.744365
KH2012:KH.L116.58			0.00218736	0.83908	736.075	0.000156374	0.581606	6.26902	0.221936	3.78072
KH2012:KH.C8.659			0.59398	0.837482	84.5741	0.230468	0.580498	4.10651	0.698394	1.19915
KH2012:KH.C1.1128			0.903184	0.837457	12.1569	0.661129	0.580481	2.16471	1.91045	0.438355
KH2012:KH.C1.745			0.787938	0.837285	30.5354	0.439987	0.580362	3.08611	1.08426	0.772214
KH2012:KH.XM_018813253.1			0.232143	0.836393	142.761	0.0458754	0.579743	4.62925	0.418922	1.99654
KH2012:KH.XM_009859849.2			0.00981742	0.835403	473.406	0.000884738	0.579057	5.82922	0.251262	3.32483
KH2012:KH.C13.144			0.533405	0.835395	73.6758	0.183677	0.579051	3.96828	0.628344	1.32952
KH2012:KH.C2.1064			0.08048	0.835065	183.67	0.0112952	0.578823	4.88236	0.329618	2.53343
KH2012:KH.C12.204			0.41223	0.83481	1572.59	0.112969	0.578646	7.02995	0.526698	1.58499
KH2012:KH.C12.456			0.0693245	0.834597	84.1786	0.00923201	0.578499	4.10007	0.320587	2.60334
KH2012:KH.C7.802			0.847904	0.833098	14.753	0.5425	0.577459	2.3587	1.36789	0.609037
KH2012:KH.C9.149			0.413597	0.832946	54.8548	0.11367	0.577354	3.6775	0.526545	1.58191
KH2012:KH.C9.832			0.143129	0.832589	934.861	0.0239884	0.577107	6.51095	0.36884	2.25732
KH2012:KH.C8.38			1.09928e-07	0.832015	10020.4	3.29978e-09	0.576709	8.88301	0.140639	5.91594
KH2012:KH.C14.79			0.896976	0.831431	6.15209	0.646381	0.576304	1.48941	1.81221	0.458795
KH2012:KH.C7.694			0.924951	0.831205	13.9525	0.722761	0.576148	2.30717	2.34293	0.354771
KH2012:KH.C1.527			0.919301	0.831068	3.30295	0.709256	0.576052	0.86158	2.22893	0.372856
KH2012:KH.C9.697			0.000284018	0.830054	3412.67	1.62285e-05	0.57535	7.80684	0.192529	4.31132
KH2012:KH.C1.1271			0.323719	0.829428	468.686	0.0757782	0.574916	5.82173	0.467092	1.77573
KH2012:KH.L123.7			0.962206	0.828721	2.93219	0.827082	0.574426	0.744693	3.79373	0.218445
KH2012:KH.S403.6			0.0258869	0.82831	304.726	0.00276916	0.574141	5.3918	0.276817	2.99227
KH2012:KH.C9.782			0.70336	0.828248	261.577	0.329062	0.574098	5.23892	0.848611	0.976005
KH2012:KH.C3.433			0.340234	0.826767	76.4988	0.0825328	0.573071	4.01013	0.4762	1.73618
KH2012:KH.C11.375			0.466282	0.826261	302.929	0.141594	0.57272	5.38631	0.562128	1.46988
KH2012:KH.L37.12			0.340223	0.825334	2850.76	0.0824633	0.572078	7.62891	0.475267	1.73657
KH2012:KH.C2.499			3.32409e-06	0.824956	28112.5	1.28229e-07	0.571816	9.91772	0.156201	5.28136
KH2012:KH.C7.498			0.792696	0.824915	26.6575	0.448504	0.571787	2.9566	1.08841	0.757911
KH2012:KH.C11.249			0.919939	0.824789	4.44852	0.710105	0.5717	1.16144	2.21887	0.371715
KH2012:KH.L170.73			0.884298	0.824639	28.8505	0.615114	0.571596	3.03459	1.64014	0.502787
KH2012:KH.C12.93			0.508949	0.822162	1236.53	0.168674	0.569879	6.79517	0.597295	1.37648
KH2012:KH.L104.6			0.880349	0.821831	31.4507	0.608728	0.56965	3.12411	1.60548	0.51189
KH2012:KH.L41.44			0.00440414	0.821816	20045.1	0.000346451	0.569639	9.58091	0.229696	3.57784
KH2012:KH.C13.181			0.715488	0.821649	62.7172	0.342413	0.569523	3.81383	0.865433	0.949408
KH2012:KH.C8.877			0.298256	0.82131	6854.16	0.0664602	0.569289	8.50799	0.447505	1.83531
KH2012:KH.C10.361			0.560391	0.821177	200.362	0.203594	0.569197	4.97543	0.645895	1.27138
KH2012:KH.C12.140			0.77951	0.821004	29.9279	0.428057	0.569076	3.07476	1.03594	0.79252
KH2012:KH.C14.587			7.55512e-16	0.820097	1330.22	9.69817e-18	0.568448	6.86844	0.0956106	8.57747
KH2012:KH.C7.670			0.288229	0.817287	122.153	0.0630116	0.5665	4.48204	0.439612	1.85911
KH2012:KH.L24.6			0.790559	0.816933	56.4904	0.443551	0.566255	3.71117	1.0662	0.76621
KH2012:KH.C10.443			0.0143817	0.816126	2656.87	0.00137464	0.565696	7.56254	0.255046	3.19992
KH2012:KH.L96.27			1.54017e-05	0.815923	7094.11	6.65101e-07	0.565555	8.54482	0.164127	4.97129
KH2012:KH.C2.561			0.216627	0.815653	3414.97	0.0418538	0.565368	7.81386	0.400818	2.03497
KH2012:KH.C5.256			0.830432	0.814664	9.33523	0.510562	0.564682	1.91185	1.23816	0.657962
KH2012:KH.C7.44			0.340484	0.814588	340.718	0.0827059	0.564629	5.50948	0.46945	1.7352
KH2012:KH.XM_018817039.1			0.253784	0.813559	625.605	0.0522403	0.563916	6.11783	0.419112	1.94115
KH2012:KH.C8.256			0.074635	0.811467	878.278	0.0101357	0.562466	6.45769	0.315603	2.57116
KH2012:KH.C8.280			0.142792	0.81116	262.873	0.023913	0.562253	5.25104	0.359155	2.25852
KH2012:KH.C2.930			1.77896e-14	0.810252	2019.91	2.5295e-16	0.561624	7.29106	0.0988851	8.19387
KH2012:KH.C7.256			0.177594	0.810129	116.318	0.0319649	0.561538	4.43686	0.377709	2.14485
KH2012:KH.C6.148			0.453437	0.810081	122.186	0.13447	0.561506	4.4858	0.541243	1.49671
KH2012:KH.C11.64			0.49164	0.809701	167.829	0.156156	0.561242	4.8033	0.570968	1.41812
KH2012:KH.C2.638			0.287771	0.808979	354.349	0.0628746	0.560741	5.55111	0.434917	1.86008
KH2012:KH.L71.8			0.739646	0.80858	59.7861	0.372024	0.560465	3.77144	0.90578	0.892689
KH2012:KH.XM_009863399.2			0.695908	0.808114	26.0826	0.320948	0.560142	2.94227	0.814211	0.992511
KH2012:KH.S1432.1			0.363535	0.807971	1993.06	0.0916794	0.560043	7.2786	0.479052	1.6866
KH2012:KH.XM_018811125.1			0.641722	0.807278	30.6123	0.268904	0.559562	3.10186	0.730178	1.10559
KH2012:KH.C2.1100			0.707203	0.80664	32.2425	0.332815	0.55912	3.15586	0.832911	0.968459
KH2012:KH.L141.33			0.943654	0.806254	2.89851	0.768664	0.558853	0.743462	2.74122	0.294123
KH2012:KH.S494.2			0.0853263	0.805381	2781.85	0.0122448	0.558248	7.61331	0.321508	2.50501
KH2012:KH.C4.525			0.905736	0.805102	5.01687	0.672599	0.558054	1.2982	1.90519	0.422584
KH2012:KH.S2809.1			0.854958	0.803743	536.067	0.555693	0.557112	5.96732	1.36401	0.589251
KH2012:KH.C10.9			6.62529e-05	0.803678	601.905	3.22302e-06	0.557067	6.08291	0.172609	4.65607
KH2012:KH.C14.495			1.78452e-09	0.803391	12835.1	4.4522e-11	0.556868	9.14325	0.121944	6.58819
KH2012:KH.L25.2			0.831344	0.803285	12.4708	0.511853	0.556795	2.20367	1.2246	0.655955
KH2012:KH.C14.577			0.614258	0.802897	239.099	0.246092	0.556526	5.16037	0.692215	1.15989
KH2012:KH.C10.322			0.482977	0.802143	143.779	0.150935	0.556003	4.65293	0.558504	1.43624
KH2012:KH.XM_018813090.1			0.285386	0.801321	70.1193	0.0620142	0.555434	3.93388	0.429388	1.86619
KH2012:KH.L40.15			3.2655e-05	0.801176	1227.89	1.49614e-06	0.555333	6.79739	0.166504	4.81175
KH2012:KH.L7.26			1.07788e-24	0.800969	1999.76	7.3084e-27	0.55519	7.28514	0.0746432	10.7306
KH2012:KH.C4.497			0.000397268	0.800621	3647.55	2.35364e-05	0.554948	7.88637	0.189344	4.2284
KH2012:KH.C13.84			0.818509	0.79993	16.8489	0.490728	0.554469	2.50612	1.16075	0.689151
KH2012:KH.S2184.1			0.177594	0.797737	61.2227	0.0319452	0.552949	3.79815	0.371889	2.1451
KH2012:KH.C9.412			2.06737e-07	0.797461	10961.4	6.43713e-09	0.552758	8.988	0.137375	5.80499
KH2012:KH.C3.117			0.156071	0.797416	391.528	0.0268046	0.552727	5.65633	0.360113	2.21435
KH2012:KH.L73.11			0.421276	0.797319	169.516	0.117667	0.552659	4.81957	0.509585	1.56464
KH2012:KH.L22.36			0.963097	0.796853	3.84293	0.832909	0.552336	1.0327	3.77704	0.210973
KH2012:KH.S1363.2			0.554969	0.796711	244.444	0.199934	0.552238	5.1849	0.621586	1.28174
KH2012:KH.XM_009863342.1			0.963097	0.796285	4.80366	0.831823	0.551942	1.25604	3.74963	0.212363
KH2012:KH.C13.90			0.116044	0.795887	377.767	0.0181426	0.551667	5.62094	0.336856	2.36269
KH2012:KH.C10.164			1.32557e-18	0.79491	8065.57	1.35253e-20	0.55099	8.68236	0.0854374	9.304
KH2012:KH.S497.1			0.355207	0.794126	257.793	0.0883634	0.550446	5.23958	0.46601	1.70409
KH2012:KH.L152.38			0.172218	0.793851	25623.7	0.0305415	0.550255	9.83877	0.367014	2.163
KH2012:KH.L132.16			0.203437	0.793545	9748.89	0.0385201	0.550044	8.87254	0.383489	2.06928
KH2012:KH.L108.29			0.512721	0.793408	341.32	0.171506	0.549948	5.52024	0.580239	1.36738
KH2012:KH.C9.577			0.892408	0.793118	14.037	0.632048	0.549748	2.33119	1.65631	0.478846
KH2012:KH.XM_018817897.1			0.880109	0.792538	24.8972	0.6084	0.549346	2.90356	1.54684	0.512358
KH2012:KH.C2.809			0.75788	0.791671	82.5841	0.397923	0.548744	4.10152	0.936516	0.845336
KH2012:KH.C10.537			0.906323	0.791413	22.0256	0.676386	0.548565	2.78167	1.89605	0.4174
KH2012:KH.C1.825			0.406407	0.791299	853.438	0.110089	0.548487	6.43804	0.495245	1.59779
KH2012:KH.C5.279			0.892729	0.791104	5.45525	0.634227	0.548351	1.38456	1.66273	0.475786
KH2012:KH.S590.6			0.892947	0.790756	26.5934	0.634977	0.54811	2.96928	1.66569	0.474733
KH2012:KH.C12.462			0.506952	0.790578	85.9551	0.167458	0.547987	4.14194	0.572709	1.38042
KH2012:KH.C11.394			0.0401713	0.789159	2008.59	0.00467411	0.547003	7.29466	0.278985	2.82868
KH2012:KH.C3.909			0.870641	0.788861	11.9278	0.581017	0.546797	2.16972	1.42936	0.5519
KH2012:KH.C4.317			0.412452	0.787742	965.638	0.113057	0.546021	6.56287	0.497123	1.5846
KH2012:KH.C4.355			0.115371	0.78702	221.726	0.0180123	0.545521	5.09213	0.332727	2.36536
KH2012:KH.S694.1			0.336491	0.786936	765.547	0.080872	0.545462	6.33083	0.450798	1.74565
KH2012:KH.C3.801			0.134219	0.786662	643.249	0.0220268	0.545272	6.15744	0.343535	2.28991
KH2012:KH.C8.423			0.805889	0.786346	18.3978	0.471071	0.545053	2.60297	1.09103	0.720738
KH2012:KH.C3.29			0.00457943	0.78626	3342.13	0.000361748	0.544994	7.80514	0.220456	3.56652
KH2012:KH.L18.21			0.10802	0.78625	577.119	0.0165188	0.544987	6.04863	0.32798	2.39725
KH2012:KH.C8.755			1.0665e-19	0.785865	9542.78	1.01097e-21	0.54472	8.85465	0.082068	9.57577
KH2012:KH.C10.284			0.894494	0.785822	16.0213	0.639201	0.544691	2.46303	1.67618	0.468817
KH2012:KH.C12.659			0.852932	0.785699	29.4289	0.551815	0.544605	3.07265	1.32041	0.595043
KH2012:KH.C12.569				0.785464	0.966222	0.841483	0.544442	-0.342795	3.92739	0.199996
KH2012:KH.XM_018815730.1			0.474687	0.784559	53.2532	0.146615	0.543815	3.66692	0.540482	1.45159
KH2012:KH.C4.527			0.344532	0.782492	111.554	0.0844434	0.542382	4.4074	0.453496	1.72547
KH2012:KH.C9.420			0.585894	0.781498	162.681	0.223851	0.541693	4.78429	0.642494	1.21635
KH2012:KH.L167.2			0.322528	0.781218	110.205	0.0752658	0.541499	4.39479	0.439173	1.77884
KH2012:KH.C4.71			0.299204	0.781163	2937.92	0.0668093	0.541461	7.67857	0.426177	1.83295
KH2012:KH.C3.737			0.871085	0.780976	23.0822	0.582338	0.541331	2.83174	1.42003	0.549973
KH2012:KH.S1592.1			0.204305	0.780903	198.824	0.0388006	0.541281	4.98617	0.377924	2.0663
KH2012:KH.C9.84			0.436044	0.780669	337.294	0.125795	0.541118	5.51463	0.509942	1.5309
KH2012:KH.C3.619			0.0656586	0.780386	126.216	0.00863145	0.540922	4.53075	0.297141	2.62632
KH2012:KH.S1056.2			0.909583	0.780343	5.43543	0.683698	0.540893	1.38936	1.91532	0.407422
KH2012:KH.S2177.1			1.35344e-06	0.779042	83.8298	4.83785e-08	0.539991	4.12706	0.142756	5.45717
KH2012:KH.C9.391			0.0414643	0.778042	396.536	0.00485857	0.539297	5.6772	0.276267	2.81626
KH2012:KH.C8.597			0.87729	0.777963	6.13058	0.600895	0.539243	1.50364	1.48718	0.523113
KH2012:KH.L116.97			0.933935	0.777112	10.818	0.744642	0.538653	2.07786	2.38589	0.325712
KH2012:KH.C12.546			0.664744	0.776645	2.77101	0.288823	0.538329	0.71432	0.732195	1.06071
KH2012:KH.C7.474			0.911474	0.77583	6.66353	0.689836	0.537765	1.58958	1.94406	0.399077
KH2012:KH.L132.15			0.00353288	0.775426	1819.14	0.000269542	0.537484	7.2017	0.212857	3.64294
KH2012:KH.C2.132			0.0361967	0.774305	638.729	0.00412696	0.536707	6.15541	0.269953	2.86829
KH2012:KH.L108.17			0.34293	0.774223	709.547	0.0837701	0.536651	6.26087	0.44773	1.72922
KH2012:KH.C11.57			0.883323	0.774022	11.7217	0.612994	0.536511	2.15617	1.53028	0.505805
KH2012:KH.L41.56			0.00164896	0.773988	1447.59	0.000113433	0.536487	6.97392	0.20052	3.8599
KH2012:KH.C9.668			3.0262e-05	0.773471	227.4	1.37455e-06	0.536129	5.12292	0.160183	4.82866
KH2012:KH.S2317.1			0.883997	0.772785	13.8181	0.614509	0.535654	2.31962	1.53438	0.503647
KH2012:KH.C9.557			0.895592	0.772368	8.3651	0.643846	0.535364	1.82052	1.67061	0.462328
KH2012:KH.C11.695			0.352923	0.77138	166.961	0.0876191	0.53468	4.81571	0.451603	1.70809
KH2012:KH.L114.8			0.0392085	0.771103	1255.72	0.0045452	0.534488	6.83312	0.271743	2.83761
KH2012:KH.C5.16			0.0157886	0.771097	12642.2	0.00153199	0.534484	9.14227	0.243359	3.16855
KH2012:KH.XM_018817111.1			0.776847	0.770703	38.4965	0.423097	0.53421	3.34707	0.962105	0.801059
KH2012:KH.S768.2			0.872074	0.770086	12.81	0.584632	0.533783	2.2501	1.40878	0.546632
KH2012:KH.C12.167			0.964218	0.768744	2.3809	0.840036	0.532853	0.562113	3.80854	0.201847
KH2012:KH.XM_009861937.2			0.425736	0.768361	660.959	0.119613	0.532587	6.19253	0.493679	1.5564
KH2012:KH.L114.4			0.453081	0.768146	514.175	0.134334	0.532438	5.9413	0.513046	1.49723
KH2012:KH.C8.260			0.529846	0.767208	205.48	0.181519	0.531788	5.02445	0.574218	1.33609
KH2012:KH.C9.292			0.692265	0.766704	63.8431	0.317289	0.531438	3.85508	0.76667	1.00004
KH2012:KH.L28.8			0.706985	0.766615	104.163	0.332423	0.531377	4.34482	0.790941	0.969245
KH2012:KH.C7.781			0.16086	0.766478	1477.03	0.0280084	0.531282	6.99741	0.348848	2.19717
KH2012:KH.C11.682			0.413599	0.765647	736.655	0.113726	0.530706	6.30214	0.484076	1.58167
KH2012:KH.C9.286			0.0374326	0.765575	9997.73	0.0043073	0.530656	8.91002	0.268177	2.85473
KH2012:KH.L139.18			0.565465	0.765426	131.334	0.208477	0.530553	4.5776	0.608561	1.25776
KH2012:KH.C11.618			0.565465	0.765039	93.4925	0.209011	0.530285	4.23796	0.608967	1.25629
KH2012:KH.C10.591			0.917639	0.764981	3.31937	0.70468	0.530244	0.898044	2.01836	0.379011
KH2012:KH.C8.868			0.259311	0.76491	4744.86	0.0540767	0.530195	8.16503	0.397104	1.92622
KH2012:KH.S1066.2			0.193368	0.764869	421.569	0.0358452	0.530167	5.7437	0.364453	2.09868
KH2012:KH.S681.8			0.428327	0.764736	259.747	0.121384	0.530075	5.25932	0.4937	1.54899
KH2012:KH.XM_018814016.1			0.906298	0.763773	6.85628	0.675969	0.529407	1.62344	1.82734	0.41797
KH2012:KH.C8.762			0.679232	0.763611	106.384	0.304111	0.529295	4.36727	0.74306	1.02766
KH2012:KH.C4.51			0.158025	0.763579	235.212	0.0272679	0.529273	5.16158	0.345877	2.20766
KH2012:KH.C7.634			0.79407	0.763069	15.539	0.450175	0.528919	2.44644	1.01052	0.755123
KH2012:KH.C9.747			0.769113	0.762837	28.452	0.412307	0.528758	3.04875	0.93047	0.81984
KH2012:KH.C6.289			0.680219	0.762387	45.9298	0.305384	0.528447	3.52749	0.743825	1.02496
KH2012:KH.C8.599			0.000235561	0.762088	750.324	1.31341e-05	0.528239	6.32247	0.174877	4.35786
KH2012:KH.C14.421			0.0199072	0.761804	556.063	0.0020168	0.528042	6.02282	0.246718	3.08775
KH2012:KH.C10.453			0.836554	0.76162	83.5293	0.522758	0.527915	4.12737	1.19171	0.6391
KH2012:KH.C11.468			0.141609	0.760716	2882.68	0.0236496	0.527288	7.66855	0.336187	2.26277
KH2012:KH.C6.248			0.866161	0.759504	8.4833	0.573725	0.526448	1.83875	1.35005	0.562575
KH2012:KH.L147.18			0.512532	0.759042	99.5371	0.171294	0.526128	4.30416	0.554831	1.36806
KH2012:KH.C8.54			0.416498	0.759001	91.3333	0.115373	0.526099	4.21778	0.482059	1.5745
KH2012:KH.C9.578			0.905736	0.758765	8.61695	0.672398	0.525936	1.85389	1.79437	0.42286
KH2012:KH.C10.118			0.000761155	0.75864	5388.24	4.76004e-05	0.525849	8.2949	0.186531	4.06711
KH2012:KH.C12.287			0.641722	0.758437	106.702	0.26943	0.525709	4.37268	0.686755	1.10438
KH2012:KH.C9.167			0.0956069	0.757704	865.49	0.0141922	0.5252	6.46683	0.308969	2.45236
KH2012:KH.C5.596			0.338208	0.757459	1269.9	0.0817077	0.52503	6.85009	0.435106	1.74086
KH2012:KH.XM_018815150.1				0.757018	0.945817	0.841563	0.524725	-0.349903	3.78709	0.199895
KH2012:KH.L134.21			0.852959	0.756758	26.0127	0.551944	0.524545	2.96316	1.27218	0.59485
KH2012:KH.C1.428			0.0114976	0.756594	15632.8	0.0010634	0.524431	9.36093	0.231149	3.27319
KH2012:KH.C5.90			0.0193513	0.756458	2139.03	0.00195284	0.524336	7.37192	0.24423	3.09731
KH2012:KH.C9.758			0.587467	0.756239	950.33	0.225303	0.524185	6.5609	0.623679	1.21255
KH2012:KH.XM_018815751.1			0.910835	0.755793	7.44621	0.687009	0.523876	1.71074	1.8758	0.402918
KH2012:KH.C2.1076			0.822481	0.755466	15.8194	0.496746	0.523649	2.46562	1.1116	0.679618
KH2012:KH.L153.97			0.92354	0.755338	4.0191	0.719698	0.523561	1.09657	2.10482	0.358862
KH2012:KH.S369.7			0.553006	0.754513	51.2371	0.198198	0.522989	3.64194	0.586393	1.2867
KH2012:KH.XM_018812367.1			0.0868916	0.754327	421.57	0.0125095	0.522859	5.74927	0.30204	2.49744
KH2012:KH.C8.414			0.732327	0.75426	28.7502	0.361038	0.522813	3.06484	0.825782	0.913388
KH2012:KH.C2.1139			0.80162	0.754179	13.539	0.46254	0.522757	2.31059	1.02655	0.734671
KH2012:KH.L116.96			0.0129107	0.753735	647.341	0.00121535	0.522449	6.17797	0.232976	3.23525
KH2012:KH.C7.247			0.62269	0.753455	2299.2	0.252447	0.522255	7.44552	0.658369	1.14443
KH2012:KH.L173.7			0.343276	0.75315	446.794	0.0839266	0.522044	5.80757	0.435764	1.72834
KH2012:KH.L154.24			0.128755	0.752902	449.969	0.0208673	0.521872	5.81448	0.325878	2.31038
KH2012:KH.C11.160			0.455961	0.751971	126.553	0.135875	0.521227	4.54608	0.504229	1.49133
KH2012:KH.XM_018815563.1			0.752656	0.750735	40.2672	0.390499	0.52037	3.40025	0.874256	0.858713
KH2012:KH.C12.272			0.817344	0.750209	23.449	0.488711	0.520005	2.86301	1.08355	0.69236
KH2012:KH.L18.137			0.820736	0.750022	36.6224	0.492733	0.519876	3.30751	1.09338	0.685968
KH2012:KH.XM_009863522.1			0.689481	0.748872	43.2791	0.314067	0.519079	3.47404	0.74387	1.00672
KH2012:KH.S555.3			0.0165702	0.748028	1227.16	0.00162746	0.518494	6.81989	0.237398	3.15094
KH2012:KH.C9.669			0.860079	0.747991	13.6971	0.564157	0.518468	2.32424	1.29707	0.576677
KH2012:KH.C1.749			0.255765	0.746898	623.391	0.0529848	0.51771	6.14326	0.385985	1.93504
KH2012:KH.C7.173			8.55509e-14	0.746121	671.136	1.28965e-15	0.517171	6.21706	0.0933166	7.99558
KH2012:KH.C2.964			0.790559	0.745362	22.6306	0.443791	0.516646	2.82933	0.973302	0.765808
KH2012:KH.C9.812			0.466302	0.745201	1669.94	0.141631	0.516534	7.12928	0.507028	1.46974
KH2012:KH.C1.381			0.742511	0.743966	66.1966	0.376217	0.515678	3.90214	0.840745	0.884888
KH2012:KH.C10.165			0.486259	0.743922	282.805	0.152974	0.515647	5.35418	0.520551	1.4291
KH2012:KH.S696.2				0.743883	0.462651	0.856426	0.515621	-1.00382	4.11155	0.180925
KH2012:KH.C7.609			0.740553	0.743754	43.1969	0.373631	0.515531	3.47409	0.835968	0.889692
KH2012:KH.C4.97			0.0792466	0.743698	307.26	0.0110594	0.515492	5.43715	0.2927	2.54082
KH2012:KH.C5.102			0.787905	0.743111	22.2284	0.439466	0.515085	2.81042	0.961214	0.773096
KH2012:KH.C9.187			0.00963865	0.742876	20476.6	0.000867358	0.514922	9.63679	0.223062	3.33035
KH2012:KH.XM_018814863.1			0.738424	0.742649	53.5198	0.370938	0.514765	3.68871	0.830037	0.894718
KH2012:KH.C7.375			0.921415	0.742528	18.4004	0.713888	0.514681	2.62294	2.02523	0.366639
KH2012:KH.C8.121			0.4093	0.742251	24274.3	0.111466	0.514489	9.8072	0.466343	1.59164
KH2012:KH.C14.413			0.127966	0.741757	23548.6	0.0206696	0.514147	9.77707	0.320557	2.31397
KH2012:KH.L108.57			0.495717	0.741718	133.287	0.159208	0.514119	4.6031	0.526885	1.40774
KH2012:KH.C3.848			0.0770233	0.741467	302.804	0.0106325	0.513946	5.42369	0.290253	2.55455
KH2012:KH.C13.71			0.0024482	0.739947	4110.33	0.000178083	0.512892	8.03236	0.197412	3.74824
KH2012:KH.XM_018812926.1			0.950971	0.73973	8.95688	0.78626	0.512742	1.90427	2.72792	0.27117
KH2012:KH.L155.8			0.287005	0.739517	1035.94	0.0625158	0.512594	6.65432	0.397031	1.86262
KH2012:KH.S1478.2			0.772182	0.73911	24.616	0.416145	0.512312	2.913	0.908973	0.813127
KH2012:KH.C14.238			0.742656	0.738566	42.5287	0.376584	0.511935	3.46065	0.835285	0.884208
KH2012:KH.C1.601				0.738138	1.43338	0.668581	0.511638	0.0433017	1.72423	0.428097
KH2012:KH.C6.211			0.0373574	0.737135	683.966	0.00429619	0.510943	6.24006	0.258141	2.85555
KH2012:KH.S675.5			0.551438	0.735877	63.2954	0.196848	0.510071	3.86121	0.57019	1.29058
KH2012:KH.C2.800			0.337313	0.735849	307.846	0.0812918	0.510051	5.44217	0.422116	1.74324
KH2012:KH.XM_018816221.1			0.243898	0.735617	166.2	0.0494025	0.509891	4.82665	0.374341	1.9651
KH2012:KH.S841.4			0.736073	0.735435	57.3347	0.367286	0.509765	3.76126	0.815728	0.901569
KH2012:KH.C4.542			0.622732	0.735116	40.6985	0.252684	0.509543	3.41952	0.642665	1.14385
KH2012:KH.C12.685			0.855548	0.732547	42.4223	0.556549	0.507763	3.46033	1.24588	0.587976
KH2012:KH.XM_018813921.1			0.834855	0.732346	32.9861	0.518247	0.507624	3.20955	1.13357	0.64605
KH2012:KH.L154.13			0.325638	0.732185	375.383	0.0766989	0.507512	5.64231	0.413624	1.77017
KH2012:KH.C3.207			0.717297	0.731853	78.3461	0.344034	0.507282	4.07609	0.773445	0.946224
KH2012:KH.C11.276			0.609166	0.731816	87.7767	0.241284	0.507256	4.18921	0.624532	1.17178
KH2012:KH.S1329.1			0.563179	0.73156	208.825	0.206379	0.507079	5.0565	0.578956	1.26359
KH2012:KH.C12.412			0.760155	0.731498	31.9799	0.400269	0.507035	3.17952	0.869648	0.841142
KH2012:KH.C8.532			0.366225	0.730834	107.796	0.0931327	0.506575	4.39501	0.435253	1.6791
KH2012:KH.C12.80			0.512484	0.73027	18.6265	0.17121	0.506184	2.63744	0.533696	1.36833
KH2012:KH.C1.404			0.051317	0.729589	9574.46	0.0063914	0.505713	8.88238	0.267543	2.727
KH2012:KH.XM_018815862.1			0.901449	0.729077	36.3412	0.65643	0.505358	3.30904	1.63894	0.444847
KH2012:KH.C1.960			8.46232e-05	0.728741	8010.51	4.23415e-06	0.505125	8.70438	0.158438	4.59954
KH2012:KH.C11.285			0.468456	0.728594	2342.03	0.14285	0.505023	7.47477	0.497245	1.46526
KH2012:KH.L147.31			0.0209947	0.728522	18238.9	0.00214218	0.504973	9.5273	0.237321	3.06978
KH2012:KH.C4.544			0.0151245	0.728205	4705.77	0.00145262	0.504753	8.17267	0.228709	3.18399
KH2012:KH.C4.394			0.0947036	0.727337	5144.76	0.014002	0.504151	8.26221	0.296001	2.45721
KH2012:KH.S1190.1			0.711297	0.727306	39.4246	0.336671	0.50413	3.38973	0.757009	0.960763
KH2012:KH.C12.22			0.76684	0.726278	20.061	0.408681	0.503417	2.71564	0.87904	0.826217
KH2012:KH.C8.795			0.608077	0.724622	92.4306	0.240453	0.50227	4.24474	0.617301	1.17386
KH2012:KH.L96.4			0.0407318	0.723664	6923.04	0.00475933	0.501605	8.56072	0.256356	2.82289
KH2012:KH.C5.609			0.613258	0.723053	141.302	0.245045	0.501182	4.66904	0.621997	1.16247
KH2012:KH.C1.619			0.706437	0.72298	45.7973	0.331504	0.501132	3.54154	0.744504	0.971089
KH2012:KH.C7.244			0.561791	0.72294	164.403	0.205064	0.501104	4.82111	0.570478	1.26725
KH2012:KH.C3.276			0.0071381	0.721303	2041.29	0.000616621	0.499969	7.34036	0.210649	3.4242
KH2012:KH.S115.24			0.546851	0.721188	102.659	0.193491	0.499889	4.3512	0.554623	1.30032
KH2012:KH.L55.6			0.166628	0.720572	701.651	0.0292758	0.499462	6.27258	0.330575	2.17975
KH2012:KH.L4.29			0.307677	0.720551	583.531	0.0697144	0.499448	6.08826	0.397269	1.81376
KH2012:KH.C1.764			0.000293681	0.720299	2059.65	1.68193e-05	0.499273	7.34974	0.167379	4.3034
KH2012:KH.S345.5			0.768748	0.720032	55.0938	0.411142	0.499088	3.72825	0.876074	0.821885
KH2012:KH.C5.13			0.00078736	0.720004	6908.81	4.9486e-05	0.499069	8.56024	0.177427	4.05804
KH2012:KH.S1303.3			0.92055	0.719957	7.00655	0.711243	0.499036	1.66414	1.94485	0.370187
KH2012:KH.L5.22			0.376113	0.719772	221.077	0.0968666	0.498908	5.11826	0.433536	1.66024
KH2012:KH.C7.430			0.00866568	0.719573	927.44	0.00076326	0.49877	6.55255	0.213791	3.36579
KH2012:KH.C1.1091			0.907549	0.719462	5.49829	0.679511	0.498693	1.42247	1.74149	0.41313
KH2012:KH.C8.461			0.191613	0.718306	4066.16	0.0353685	0.497892	8.03079	0.341382	2.10411
KH2012:KH.C1.131			2.51696e-49	0.718168	9811.67	7.29026e-52	0.497796	8.91182	0.0473959	15.1525
KH2012:KH.C2.591			4.2355e-05	0.717971	5266.08	1.98517e-06	0.49766	8.28962	0.150995	4.75493
KH2012:KH.C9.12			1.93535e-22	0.71793	9601.72	1.60526e-24	0.497631	8.89033	0.0702442	10.2205
KH2012:KH.L153.102			0.731829	0.7178	89.1311	0.360405	0.497541	4.21174	0.78483	0.914593
KH2012:KH.C11.652			0.435227	0.717422	2712.96	0.12538	0.497279	7.62658	0.468114	1.53258
KH2012:KH.C10.471			0.757274	0.717279	51.9909	0.397455	0.49718	3.67292	0.847673	0.846175
KH2012:KH.C14.424			0.870519	0.716933	26.4776	0.580728	0.49694	2.9977	1.29804	0.552321
KH2012:KH.L53.9			0.467716	0.716534	536.129	0.142398	0.496663	6.00581	0.488461	1.46692
KH2012:KH.C7.573			0.432596	0.715966	781.368	0.12335	0.49627	6.38266	0.464652	1.54086
KH2012:KH.C1.1049				0.715474	0.928158	0.85562	0.495929	-0.349542	3.93221	0.181952
KH2012:KH.C10.526				0.715474	0.928158	0.85562	0.495929	-0.349542	3.93221	0.181952
KH2012:KH.L96.45			0.834068	0.714599	31.0361	0.516879	0.495322	3.15605	1.1025	0.648163
KH2012:KH.C7.97			0.911474	0.714407	9.3335	0.689596	0.495189	1.95184	1.78868	0.399403
KH2012:KH.L18.68			0.787938	0.714087	21.8057	0.440262	0.494968	2.80525	0.925282	0.771751
KH2012:KH.C13.23			0.325356	0.713925	215.394	0.0765119	0.494855	5.09498	0.403053	1.77129
KH2012:KH.C2.645			0.227666	0.713452	9994.88	0.044661	0.494527	8.93232	0.355334	2.00783
KH2012:KH.C1.873			0.792294	0.713273	195.29	0.447183	0.494403	4.99729	0.93837	0.760119
KH2012:KH.C8.872			0.42609	0.71311	160.004	0.120153	0.49429	4.79749	0.458848	1.55413
KH2012:KH.C4.59			0.0233634	0.712991	189.589	0.00244846	0.494208	4.96825	0.235339	3.02964
KH2012:KH.C10.18			0.179473	0.712267	679.205	0.0324896	0.493706	6.24405	0.333094	2.13833
KH2012:KH.L63.27			0.303267	0.711982	661.215	0.0680674	0.493508	6.21695	0.390221	1.82456
KH2012:KH.C9.554			0.563996	0.711941	93.9303	0.20725	0.49348	4.2658	0.564511	1.26116
KH2012:KH.C4.730			0.685998	0.711428	83.9558	0.310413	0.493124	4.15265	0.70136	1.01436
KH2012:KH.C3.163			0.231125	0.710972	67.2106	0.045583	0.492808	3.93208	0.355622	1.99923
KH2012:KH.S2540.1			0.77951	0.710858	34.4223	0.427933	0.492729	3.26115	0.896718	0.792733
KH2012:KH.S934.3			0.304032	0.710795	253.481	0.0684343	0.492686	5.25933	0.390089	1.82214
KH2012:KH.C14.172			0.00232179	0.710765	15613.7	0.000166901	0.492665	9.37956	0.188809	3.76447
KH2012:KH.L38.9			0.274026	0.710548	218.138	0.0585356	0.492514	5.10813	0.37562	1.89167
KH2012:KH.XM_009862600.2			0.287175	0.709598	291.024	0.0626677	0.491856	5.39811	0.381188	1.86154
KH2012:KH.C13.76			0.413924	0.709369	315.347	0.113924	0.491697	5.4781	0.448741	1.5808
KH2012:KH.XM_018817190.1			0.892729	0.709273	48.9819	0.633772	0.491631	3.61498	1.48874	0.476425
KH2012:KH.XM_018812749.1			0.222969	0.7091	179.048	0.0434753	0.491511	4.91164	0.351193	2.01911
KH2012:KH.C1.861			2.78842e-06	0.709095	7054.23	1.06096e-07	0.491507	8.58566	0.13339	5.31596
KH2012:KH.C5.212			0.0186086	0.708727	11638.7	0.00186074	0.491252	9.08657	0.227769	3.1116
KH2012:KH.XM_018816705.1			0.950458	0.708687	39.7254	0.784898	0.491225	3.40632	2.59648	0.272941
KH2012:KH.C12.23			0.125253	0.708572	1488.69	0.0200523	0.491145	7.03035	0.304714	2.32537
KH2012:KH.C2.308			0.733032	0.708526	113.152	0.361522	0.491113	4.45417	0.776493	0.91247
KH2012:KH.C2.27			0.00259302	0.708322	3752.16	0.000189983	0.490972	7.95483	0.189798	3.73198
KH2012:KH.L153.91			0.790559	0.70788	23.5166	0.443033	0.490665	2.88299	0.922823	0.767082
KH2012:KH.S403.7				0.707084	0.453821	0.86357	0.490113	-1.00382	4.11497	0.171832
KH2012:KH.S555.5			0.289486	0.707071	8670.47	0.0635392	0.490104	8.79292	0.381088	1.8554
KH2012:KH.C3.450			0.906724	0.706827	9.25199	0.67752	0.489935	1.9509	1.69972	0.415849
KH2012:KH.L96.1			0.436497	0.705663	238.703	0.126135	0.489129	5.20132	0.461361	1.52952
KH2012:KH.C8.760			0.900131	0.705507	11.686	0.653633	0.48902	2.18609	1.57226	0.448721
KH2012:KH.S630.1			0.90363	0.704816	9.27216	0.664383	0.488542	1.95212	1.62449	0.43387
KH2012:KH.L141.72			0.608758	0.704216	28.1611	0.240829	0.488126	3.06072	0.600397	1.17292
KH2012:KH.C4.367			0.611586	0.70318	197.264	0.243666	0.487407	5.01113	0.603137	1.16587
KH2012:KH.C6.141			0.00655476	0.702808	519.61	0.000556191	0.48715	5.98039	0.203587	3.45212
KH2012:KH.XM_009863240.2			0.792294	0.702758	22.3905	0.447776	0.487114	2.83549	0.925742	0.759129
KH2012:KH.C7.407			0.835527	0.701863	55.1393	0.519265	0.486494	3.73687	1.08904	0.644479
KH2012:KH.C2.35			0.117256	0.701554	1196.86	0.0184016	0.48628	6.81493	0.297592	2.35744
KH2012:KH.L63.16			2.8228e-08	0.699167	1309.19	7.95312e-10	0.484625	6.90558	0.113762	6.14586
KH2012:KH.C4.108			0.0340989	0.698282	1243.08	0.00385411	0.484012	6.85431	0.241632	2.88986
KH2012:KH.L41.1			0.65889	0.698031	92.5841	0.283664	0.483838	4.25822	0.651073	1.07212
KH2012:KH.S2067.1			0.207115	0.697852	345.341	0.0394433	0.483714	5.57322	0.33884	2.05953
KH2012:KH.XM_018813922.1			0.503867	0.697703	103.297	0.165347	0.483611	4.36725	0.502917	1.38731
KH2012:KH.C2.966			0.942209	0.697264	7.81815	0.764825	0.483307	1.78623	2.33081	0.299151
KH2012:KH.S725.5			0.348878	0.696862	268.919	0.0861228	0.483028	5.32381	0.406046	1.71621
KH2012:KH.XM_018817870.1			0.552785	0.696642	146.872	0.197629	0.482876	4.71928	0.54073	1.28834
KH2012:KH.C2.222			0.737609	0.696626	38.6772	0.36949	0.482865	3.38676	0.776246	0.89743
KH2012:KH.C1.522				0.696069	1.86181	0.85577	0.482478	0.353043	3.82957	0.181762
KH2012:KH.L153.2				0.696069	1.86181	0.85577	0.482478	0.353043	3.82957	0.181762
KH2012:KH.C4.459			0.287093	0.695929	307.405	0.0626126	0.482381	5.45785	0.373767	1.86193
KH2012:KH.C5.584			0.875232	0.695224	94.2289	0.595638	0.481893	4.27633	1.31006	0.530683
KH2012:KH.C14.174			0.509724	0.695216	160.636	0.169327	0.481887	4.8086	0.505843	1.37437
KH2012:KH.L83.4			0.923768	0.695124	5.09732	0.720629	0.481823	1.35926	1.94376	0.357618
KH2012:KH.C7.696			0.854958	0.694829	57.0785	0.555403	0.481619	3.77539	1.17831	0.589684
KH2012:KH.C10.529			0.765546	0.694373	87.1479	0.407684	0.481303	4.19789	0.838639	0.827977
KH2012:KH.C11.108			0.288851	0.693584	2684.72	0.0633472	0.480756	7.62642	0.373548	1.85675
KH2012:KH.S256.7			0.763739	0.693113	70.2148	0.405776	0.480429	3.9838	0.833719	0.831351
KH2012:KH.C8.354			0.808859	0.693032	49.7385	0.475588	0.480373	3.63675	0.971427	0.713416
KH2012:KH.C14.237			0.0369843	0.692227	9265.9	0.00424072	0.479815	8.86571	0.242065	2.85968
KH2012:KH.C4.452			0.621519	0.692086	72.3865	0.251599	0.479718	4.0139	0.603666	1.14647
KH2012:KH.S621.4			0.376039	0.691928	1959.05	0.0968131	0.479608	7.31197	0.416698	1.6605
KH2012:KH.C3.783			0.0121848	0.691696	9837.66	0.00113337	0.479447	8.92581	0.212493	3.25514
KH2012:KH.C9.779			0.88508	0.691192	24.1458	0.616844	0.479097	2.91701	1.38148	0.500328
KH2012:KH.C6.17			0.00112664	0.6908	1327.81	7.38684e-05	0.478826	6.92349	0.174292	3.96347
KH2012:KH.C2.491			0.713046	0.690701	83.7808	0.339361	0.478758	4.15982	0.722923	0.955429
KH2012:KH.C9.534			0.794492	0.690284	183.74	0.451066	0.478468	4.94539	0.915934	0.75364
KH2012:KH.C4.462			0.398937	0.68978	380.187	0.106936	0.478119	5.67365	0.427872	1.61212
KH2012:KH.C12.229			6.91293e-24	0.689554	39992.2	5.23327e-26	0.477962	10.3292	0.0653779	10.5472
KH2012:KH.C3.158			0.818253	0.688625	3.01942	0.490136	0.477319	0.850684	0.997873	0.690093
KH2012:KH.C8.880			0.903184	0.688442	13.9439	0.660667	0.477192	2.37075	1.56823	0.438992
KH2012:KH.C9.817			0.822617	0.688159	14.819	0.4971	0.476996	2.42914	1.0134	0.67906
KH2012:KH.L170.13			0.0785827	0.687877	2016.23	0.0109408	0.4768	7.34254	0.27033	2.54458
KH2012:KH.C7.380			0.388386	0.687859	594.11	0.102395	0.476788	6.12077	0.421134	1.63335
KH2012:KH.C8.258			0.549103	0.687209	404.496	0.195047	0.476337	5.73598	0.530339	1.29579
KH2012:KH.L18.109			0.700836	0.686034	89.416	0.325296	0.475523	4.22865	0.697449	0.983634
KH2012:KH.S1451.1			0.700836	0.685902	141.954	0.325358	0.475431	4.68914	0.697405	0.983506
KH2012:KH.S753.2			0.87628	0.685887	43.8307	0.599487	0.475421	3.51384	1.30611	0.525138
KH2012:KH.L113.2			0.770319	0.684897	78.3915	0.414117	0.474735	4.09653	0.838645	0.816671
KH2012:KH.C5.294			0.512484	0.684718	140.731	0.171198	0.474611	4.68227	0.500392	1.36836
KH2012:KH.L139.3			0.768748	0.684112	72.4606	0.411482	0.47419	4.0176	0.832975	0.821288
KH2012:KH.C7.383			0.843927	0.683905	51.2567	0.535006	0.474047	3.67254	1.10239	0.620382
KH2012:KH.C10.406			2.61462e-06	0.683758	549.228	9.86225e-08	0.473945	6.04418	0.128303	5.32924
KH2012:KH.S1436.1			0.696776	0.683738	61.933	0.321624	0.473931	3.86016	0.689859	0.991127
KH2012:KH.C2.919			0.461104	0.683688	7378.09	0.138819	0.473896	8.6415	0.461888	1.4802
KH2012:KH.C5.549			0.414056	0.683368	466.19	0.114042	0.473674	5.8796	0.432433	1.58028
KH2012:KH.L41.19			0.898906	0.68333	23.6034	0.650969	0.473648	2.89792	1.5104	0.452417
KH2012:KH.C3.84			8.59969e-72	0.683261	7345.99	1.13221e-74	0.473601	8.63752	0.0373716	18.2829
KH2012:KH.C1.521			0.0257065	0.683125	499.013	0.00273801	0.473506	5.94778	0.228034	2.99572
KH2012:KH.C9.754			0.872149	0.682373	19.7913	0.584984	0.472985	2.72038	1.2495	0.546119
KH2012:KH.C2.1111			0.739446	0.681729	36.7752	0.371646	0.472539	3.34182	0.763077	0.893395
KH2012:KH.C1.64			0.0221068	0.680698	899.137	0.00228766	0.471824	6.53808	0.223173	3.0501
KH2012:KH.C5.481			0.201744	0.680515	356.882	0.0380089	0.471697	5.61393	0.327997	2.07476
KH2012:KH.S934.1			0.00472739	0.680466	3486.49	0.000374681	0.471663	7.89328	0.191287	3.5573
KH2012:KH.XM_018812539.1			0.740553	0.68044	49.429	0.373713	0.471645	3.63814	0.764935	0.889539
KH2012:KH.L96.77			0.493533	0.68017	575.583	0.157537	0.471458	6.09221	0.481229	1.4134
KH2012:KH.L116.24			0.497811	0.679784	6.10621	0.161179	0.47119	1.56162	0.485173	1.40112
KH2012:KH.L108.32			0.383453	0.679414	218.503	0.100161	0.470934	5.12452	0.41325	1.64407
KH2012:KH.C8.55			0.587063	0.679405	121.379	0.224997	0.470928	4.53668	0.559942	1.21335
KH2012:KH.L53.18			0.311327	0.679184	744.682	0.0710944	0.470774	6.35026	0.376305	1.80487
KH2012:KH.S765.3			0.49458	0.678958	177.699	0.158262	0.470618	4.91671	0.481209	1.41094
KH2012:KH.S391.2			0.708358	0.678818	199.114	0.333922	0.470521	5.03156	0.702533	0.966244
KH2012:KH.L9.43			0.0441728	0.678733	2498.16	0.00529806	0.470462	7.56055	0.243419	2.78833
KH2012:KH.C6.208			0.516369	0.678663	148.099	0.173834	0.470413	4.73601	0.499022	1.35999
KH2012:KH.L147.25			0.20229	0.67862	670.973	0.0381515	0.470384	6.24639	0.327326	2.07322
KH2012:KH.C1.74			0.177594	0.678395	21733.7	0.0319741	0.470228	9.72413	0.316307	2.14473
KH2012:KH.C11.237			0.00664014	0.678273	2522.19	0.000565621	0.470143	7.57031	0.196738	3.44759
KH2012:KH.C11.589			0.92802	0.67763	36.8863	0.733143	0.469697	3.34609	1.98749	0.340948
KH2012:KH.L37.17			0.396598	0.677283	579.23	0.105863	0.469457	6.09966	0.418833	1.61707
KH2012:KH.L141.4			0.554918	0.677182	94.4234	0.199743	0.469387	4.28574	0.528105	1.28229
KH2012:KH.C3.800			0.0719374	0.676182	16215.5	0.00968889	0.468694	9.43218	0.261403	2.58674
KH2012:KH.C10.134			0.00644779	0.675662	1448.81	0.000544567	0.468333	7.01732	0.195401	3.45782
KH2012:KH.C7.652			0.493008	0.674675	545.126	0.157139	0.467649	6.04037	0.476883	1.41476
KH2012:KH.L18.89			0.313315	0.674236	1524.44	0.0718596	0.467345	7.06875	0.374574	1.80001
KH2012:KH.L72.2				0.673782	1.8296	0.860415	0.46703	0.33859	3.83167	0.175846
KH2012:KH.L153.62			0.00234399	0.67301	1345.03	0.00016896	0.466495	6.94401	0.178925	3.76141
KH2012:KH.L154.36			0.735307	0.672195	81.601	0.365534	0.46593	4.14159	0.742863	0.904871
KH2012:KH.C9.81			0.0432316	0.671573	2103	0.0051368	0.465499	7.39162	0.239991	2.79833
KH2012:KH.C14.290			0.488924	0.671432	127.982	0.154431	0.465402	4.59153	0.471494	1.42405
KH2012:KH.C1.667			0.701696	0.670204	53.9828	0.32648	0.46455	3.73087	0.683025	0.981228
KH2012:KH.C14.184			0.102405	0.670073	497.022	0.0154305	0.464459	5.94965	0.276648	2.42212
KH2012:KH.C8.299			0.836723	0.669993	30.1576	0.523096	0.464403	3.14743	1.04919	0.63858
KH2012:KH.L7.7			0.695873	0.669879	219.103	0.320474	0.464325	5.13109	0.674272	0.993484
KH2012:KH.C4.536			0.00598774	0.669733	1648.19	0.000495858	0.464224	7.14848	0.192287	3.48298
KH2012:KH.C5.626			0.000640726	0.669227	11198.3	3.96473e-05	0.463873	9.06496	0.162848	4.10953
KH2012:KH.S115.1			0.0380964	0.669085	2604.63	0.00439371	0.463774	7.60649	0.234897	2.84842
KH2012:KH.C14.404			0.903024	0.668875	24.7348	0.659301	0.463629	2.94875	1.51714	0.440879
KH2012:KH.L153.24			0.0437239	0.668137	1004.64	0.00522814	0.463117	6.65395	0.23925	2.79263
KH2012:KH.C1.1057			0.0434672	0.667264	6202.14	0.00517878	0.462512	8.47493	0.238675	2.7957
KH2012:KH.C10.579			9.5961e-05	0.667059	13030.6	4.86406e-06	0.46237	9.21737	0.145947	4.57057
KH2012:KH.C14.357			0.215985	0.666355	1431.2	0.0416285	0.461882	7.00905	0.327091	2.03722
KH2012:KH.L90.6			0.027091	0.666162	2260.21	0.00292649	0.461748	7.46603	0.223893	2.97536
KH2012:KH.L90.7			0.120815	0.666068	957.286	0.0190899	0.461683	6.60683	0.284186	2.34377
KH2012:KH.S553.3			0.952594	0.665858	12.6665	0.793991	0.461538	2.28231	2.54989	0.261132
KH2012:KH.L34.12			0.403797	0.665737	3016.53	0.109101	0.461453	7.75477	0.415502	1.60225
KH2012:KH.XM_009862268.2			0.38837	0.665017	356.622	0.102316	0.460955	5.6203	0.407056	1.63373
KH2012:KH.L106.2			0.042036	0.664559	1617.49	0.00495841	0.460637	7.13202	0.236521	2.80972
KH2012:KH.L96.48			0.911474	0.664198	9.53052	0.690412	0.460387	1.99947	1.6676	0.398296
KH2012:KH.C1.599			0.311923	0.663996	2729.27	0.0712921	0.460247	7.65546	0.368148	1.80361
KH2012:KH.C9.18			0.835527	0.663908	18.5886	0.519362	0.460186	2.66842	1.03039	0.64433
KH2012:KH.L102.9			0.0146288	0.663164	8025.37	0.00140115	0.45967	8.73439	0.207601	3.19441
KH2012:KH.L5.10			7.29587e-07	0.662865	1564.16	2.52145e-08	0.459463	7.09941	0.118968	5.57178
KH2012:KH.C12.359			0.62269	0.661827	101.964	0.252465	0.458744	4.36959	0.578327	1.14438
KH2012:KH.XM_018817114.1			0.366225	0.661468	257.31	0.0930185	0.458495	5.29506	0.393805	1.67969
KH2012:KH.XM_018813160.1			0.653902	0.661005	11.6613	0.278977	0.458174	2.21154	0.61056	1.08262
KH2012:KH.L118.4			0.102103	0.660826	558.723	0.0153783	0.458049	6.07059	0.272691	2.42335
KH2012:KH.C6.216			0.25324	0.660111	464.429	0.0520617	0.457554	5.88602	0.339804	1.94262
KH2012:KH.L65.32			0.524905	0.659701	510.786	0.178363	0.45727	5.98135	0.490188	1.34581
KH2012:KH.C12.352			1.21496e-08	0.659365	1119.78	3.31912e-10	0.457037	6.76694	0.104943	6.28309
KH2012:KH.C7.648				0.658378	208.273		0.456353	5.08527	1.0363	0.635318
KH2012:KH.C13.133			0.955549	0.658167	3.67172	0.802823	0.456206	1.05051	2.63588	0.249695
KH2012:KH.C1.672			0.742136	0.658125	33.8671	0.375929	0.456178	3.26758	0.743289	0.885423
KH2012:KH.S930.4			0.891961	0.658034	27.2647	0.631372	0.456114	3.05226	1.37149	0.479796
KH2012:KH.L139.14			0.749253	0.657422	49.4531	0.386488	0.45569	3.64632	0.759145	0.866003
KH2012:KH.C7.711			0.610486	0.657329	73.0355	0.242772	0.455625	4.03684	0.56274	1.16809
KH2012:KH.C11.15			0.901693	0.656778	28.1347	0.656939	0.455244	3.08353	1.47875	0.444143
KH2012:KH.L114.1			0.867939	0.656623	24.6764	0.576333	0.455136	2.95267	1.17517	0.558749
KH2012:KH.L18.98			0.740553	0.656209	57.3888	0.37343	0.454849	3.79541	0.737258	0.890067
KH2012:KH.C3.228			0.0158356	0.65559	3912.25	0.00153967	0.45442	8.0191	0.207	3.1671
KH2012:KH.XM_018813925.1			0.769187	0.65547	75.2647	0.412519	0.454337	4.06748	0.799872	0.819468
[truncated: 14,527 more rows]

## Sheet: 2. Figure6D
TFs ALL (KH)		Sig_UP (KH)	Top Sig_UP (KY)	Homolog		Sig_DOWN (KH)	Top Sig_DOWN (KY)	Homolog
KH2012:KH.C2.560		KH2012:KH.C11.485	KY21.Chr11.345	VSX2		KH2012:KH.S654.1	KY21.Chr11.465	PTF1A
KH2012:KH.L9.13		KH2012:KH.C5.502	KY21.Chr5.29	LHX3		KH2012:KH.C2.880	KY21.Chr2.1212	TBX6
KH2012:KH.C2.880		KH2012:KH.C10.338	KY21.Chr10.704	NKX2-1		KH2012:KH.S816.1	KY21.Chr6.29	EBF3
KH2012:KH.C12.93		KH2012:KH.S215.4	KY21.Chr13.457.	NKX6-2		KH2012:KH.C6.185	KY21.Chr6.231	ASCL5
KH2012:KH.C14.448		KH2012:KH.C11.689	KY21.Chr11.1087	DMRT2		KH2012:KH.L24.10	KY21.Chr1.422	UBE3C
KH2012:KH.C5.213		KH2012:KH.C3.170	KY21.Chr3.989	IRF4		KH2012:KH.L171.10	KY21.Chr1.839	ONECUT2
KH2012:KH.C8.175		KH2012:KH.C8.583	KY21.Chr8.245	MLH3		KH2012:KH.S654.2	KY21.Chr11.466	TBX6
KH2012:KH.C9.380		KH2012:KH.S1404.2	KY21.Chr12.9	FOXF2		KH2012:KH.L142.14	KY21.Chr5.1074	ITNL2
KH2012:KH.L24.10		KH2012:KH.C1.1116	KY21.Chr1.1701	IRX6		KH2012:KH.L116.39	KY21.Chr11.539.	HHEX
KH2012:KH.C1.159		KH2012:KH.C4.341	KY21.Chr4.618	HAND2		KH2012:KH.C8.774	KY21.Chr8.693	ZIC4
KH2012:KH.C3.312		KH2012:KH.C2.573				KH2012:KH.C2.560
KH2012:KH.L34.9		KH2012:KH.C4.236				KH2012:KH.C6.129
KH2012:KH.C3.348		KH2012:KH.C5.90				KH2012:KH.L172.23
KH2012:KH.C7.692		KH2012:KH.L96.50				KH2012:KH.C7.243
KH2012:KH.C7.157		KH2012:KH.C12.67				KH2012:KH.L119.26
KH2012:KH.C2.1152		KH2012:KH.C12.370				KH2012:KH.S544.3
KH2012:KH.C14.604		KH2012:KH.L130.6				KH2012:KH.S816.2
KH2012:KH.L130.6		KH2012:KH.C3.443				KH2012:KH.C1.99
KH2012:KH.C4.83		KH2012:KH.C1.725				KH2012:KH.C4.539
KH2012:KH.C1.661		KH2012:KH.S1159.1				KH2012:KH.C5.416
KH2012:KH.C5.373		KH2012:KH.C3.84				KH2012:KH.C14.377
KH2012:KH.C3.100		KH2012:KH.L34.9				KH2012:KH.C10.174
KH2012:KH.C3.308		KH2012:KH.L152.2				KH2012:KH.C1.38
KH2012:KH.C10.106						KH2012:KH.C3.230
KH2012:KH.C11.706						KH2012:KH.C10.367
KH2012:KH.L20.34						KH2012:KH.C5.610
KH2012:KH.L24.23						KH2012:KH.C7.770
KH2012:KH.C14.307						KH2012:KH.C8.652
KH2012:KH.C9.872						KH2012:KH.C5.554
KH2012:KH.C6.129						KH2012:KH.L96.87
KH2012:KH.C1.1116						KH2012:KH.L150.2
KH2012:KH.C7.269						KH2012:KH.C1.274
KH2012:KH.C4.649						KH2012:KH.C9.872
KH2012:KH.L41.39						KH2012:KH.C8.175
KH2012:KH.S781.11						KH2012:KH.L112.16
KH2012:KH.C3.967						KH2012:KH.C6.71
KH2012:KH.L116.39						KH2012:KH.S1404.1
KH2012:KH.L20.56						KH2012:KH.C9.616
KH2012:KH.L99.12						KH2012:KH.C7.157
KH2012:KH.L96.52						KH2012:KH.C11.488
KH2012:KH.L154.23						KH2012:KH.C3.553
KH2012:KH.C5.416						KH2012:KH.C2.957
KH2012:KH.C5.554						KH2012:KH.C8.247
KH2012:KH.C5.202						KH2012:KH.L57.25
KH2012:KH.C3.624						KH2012:KH.C4.84
KH2012:KH.C7.556						KH2012:KH.C10.106
KH2012:KH.L5.5						KH2012:KH.S816.4
KH2012:KH.C3.137						KH2012:KH.C8.747
KH2012:KH.C6.7						KH2012:KH.C5.202
KH2012:KH.C3.644						KH2012:KH.C7.692
KH2012:KH.C3.176						KH2012:KH.C14.408
KH2012:KH.L108.4						KH2012:KH.C1.727
KH2012:KH.C10.463						KH2012:KH.L39.1
KH2012:KH.C1.26						KH2012:KH.C1.922
KH2012:KH.C13.138						KH2012:KH.C3.255
KH2012:KH.C11.314						KH2012:KH.C7.294
KH2012:KH.C5.610						KH2012:KH.C2.42
KH2012:KH.C12.675						KH2012:KH.C10.148
KH2012:KH.C1.725						KH2012:KH.S406.9
KH2012:KH.C5.255						KH2012:KH.C10.150
KH2012:KH.L25.10						KH2012:KH.C7.523
KH2012:KH.L112.16						KH2012:KH.C7.207
KH2012:KH.S765.1						KH2012:KH.C2.917
KH2012:KH.C7.294						KH2012:KH.C8.482
KH2012:KH.L108.57						KH2012:KH.C3.843
KH2012:KH.C12.343						KH2012:KH.C3.67
KH2012:KH.S1032.1						KH2012:KH.L59.1
KH2012:KH.C4.516						KH2012:KH.C14.520
KH2012:KH.L122.13						KH2012:KH.C9.485
KH2012:KH.C8.909						KH2012:KH.L59.12
KH2012:KH.C8.877						KH2012:KH.C7.269
KH2012:KH.C14.247						KH2012:KH.L8.11
KH2012:KH.C8.247
KH2012:KH.C4.180
KH2012:KH.C4.366
KH2012:KH.C1.196
KH2012:KH.C4.236
KH2012:KH.C11.10
KH2012:KH.C10.113
KH2012:KH.C4.539
KH2012:KH.C10.420
KH2012:KH.C10.148
KH2012:KH.S1159.1
KH2012:KH.C2.290
KH2012:KH.C12.695
KH2012:KH.C6.228
KH2012:KH.C11.313
KH2012:KH.C11.718
KH2012:KH.C4.341
KH2012:KH.L57.25
KH2012:KH.C8.890
KH2012:KH.C8.396
KH2012:KH.C5.150
KH2012:KH.C3.170
KH2012:KH.C8.774
KH2012:KH.C9.717
KH2012:KH.L39.1
KH2012:KH.C8.662
KH2012:KH.C8.49
KH2012:KH.C8.747
KH2012:KH.L119.7
KH2012:KH.C12.370
KH2012:KH.C1.1304
KH2012:KH.C4.504
KH2012:KH.S938.3
KH2012:KH.L13.24
KH2012:KH.L20.26
KH2012:KH.C7.207
KH2012:KH.L44.19
KH2012:KH.C14.520
KH2012:KH.L150.2
KH2012:KH.C5.74
KH2012:KH.C12.508
KH2012:KH.S1272.2
KH2012:KH.C10.92
KH2012:KH.C3.330
KH2012:KH.C4.739
KH2012:KH.C14.178
KH2012:KH.C1.516
KH2012:KH.C8.419
KH2012:KH.C12.457
KH2012:KH.L4.36
KH2012:KH.C7.127
KH2012:KH.C1.99
KH2012:KH.S164.12
KH2012:KH.C7.523
KH2012:KH.L155.5
KH2012:KH.L154.42
KH2012:KH.C7.407
KH2012:KH.C4.8
KH2012:KH.C3.152
KH2012:KH.C6.71
KH2012:KH.C2.376
KH2012:KH.L119.26
KH2012:KH.C14.100
KH2012:KH.C3.443
KH2012:KH.L41.33
KH2012:KH.C8.652
KH2012:KH.C14.408
KH2012:KH.C11.689
KH2012:KH.C3.142
KH2012:KH.C7.346
KH2012:KH.C7.243
KH2012:KH.C7.770
KH2012:KH.L142.14
KH2012:KH.C7.431
KH2012:KH.L66.1
KH2012:KH.C3.836
KH2012:KH.C1.941
KH2012:KH.C4.722
KH2012:KH.C2.917
KH2012:KH.L171.10
KH2012:KH.C11.657
KH2012:KH.C12.461
KH2012:KH.C6.185
KH2012:KH.L171.16
KH2012:KH.L132.17
KH2012:KH.C7.472
KH2012:KH.C7.99
KH2012:KH.C1.1098
KH2012:KH.C1.38
KH2012:KH.C1.959
KH2012:KH.S765.3
KH2012:KH.C14.554
KH2012:KH.C11.608
KH2012:KH.C11.485
KH2012:KH.C3.67
KH2012:KH.C3.843
KH2012:KH.L152.2
KH2012:KH.C1.27
KH2012:KH.C3.732
KH2012:KH.C3.604
KH2012:KH.S854.5
KH2012:KH.C3.255
KH2012:KH.L107.7
KH2012:KH.C9.520
KH2012:KH.S215.4
KH2012:KH.C9.616
KH2012:KH.C9.485
KH2012:KH.C1.1212
KH2012:KH.C10.174
KH2012:KH.L128.12
KH2012:KH.C8.511
KH2012:KH.C2.957
KH2012:KH.C8.482
KH2012:KH.S563.4
KH2012:KH.C5.502
KH2012:KH.C12.577
KH2012:KH.C8.709
KH2012:KH.C1.922
KH2012:KH.L172.23
KH2012:KH.C14.377
KH2012:KH.C4.84
KH2012:KH.C11.488
KH2012:KH.S1363.2
KH2012:KH.C12.116
KH2012:KH.C10.150
KH2012:KH.C4.754
KH2012:KH.C9.68
KH2012:KH.S215.9
KH2012:KH.L153.79
KH2012:KH.C4.85
KH2012:KH.C2.42
KH2012:KH.C7.782
KH2012:KH.L97.2
KH2012:KH.C1.685
KH2012:KH.C11.381
KH2012:KH.C11.543
KH2012:KH.C4.500
KH2012:KH.C4.430
KH2012:KH.C1.414
KH2012:KH.C12.152
KH2012:KH.L112.34
KH2012:KH.C3.553
KH2012:KH.C10.367
KH2012:KH.C3.83
KH2012:KH.L84.30
KH2012:KH.C10.338
KH2012:KH.C5.34
KH2012:KH.C11.507
KH2012:KH.L37.66
KH2012:KH.L17.15
KH2012:KH.L8.21
KH2012:KH.C6.10
KH2012:KH.C2.161
KH2012:KH.C1.1016
KH2012:KH.C3.84
KH2012:KH.C2.480
KH2012:KH.C9.440
KH2012:KH.C8.143
KH2012:KH.C9.580
KH2012:KH.C13.51
KH2012:KH.C3.17
KH2012:KH.C9.892
KH2012:KH.C11.612
KH2012:KH.C8.920
KH2012:KH.C2.687
KH2012:KH.C10.80
KH2012:KH.S1404.1
KH2012:KH.C3.773
KH2012:KH.C7.628
KH2012:KH.L96.87
KH2012:KH.C1.224
KH2012:KH.L8.11
KH2012:KH.S654.3
KH2012:KH.S654.2
KH2012:KH.S654.1
KH2012:KH.S589.4
KH2012:KH.C1.1271
KH2012:KH.C7.43
KH2012:KH.C12.493
KH2012:KH.C12.105
KH2012:KH.S544.3
KH2012:KH.C8.583
KH2012:KH.L20.1
KH2012:KH.S696.1
KH2012:KH.C1.727
KH2012:KH.S816.1
KH2012:KH.S816.4
KH2012:KH.S816.2
KH2012:KH.L59.12
KH2012:KH.L59.1
KH2012:KH.C2.573
KH2012:KH.C6.22
KH2012:KH.C12.26
KH2012:KH.C6.117
KH2012:KH.C3.230
KH2012:KH.C3.751
KH2012:KH.C11.450
KH2012:KH.C5.90
KH2012:KH.C2.1038
KH2012:KH.C2.822
KH2012:KH.C6.223
KH2012:KH.C7.334
KH2012:KH.L96.50
KH2012:KH.L96.11
KH2012:KH.C14.306
KH2012:KH.S1404.2
KH2012:KH.L7.20
KH2012:KH.C3.651
KH2012:KH.C11.481
KH2012:KH.C3.402
KH2012:KH.C3.177
KH2012:KH.S455.6
KH2012:KH.C1.274
KH2012:KH.C5.641
KH2012:KH.C3.133
KH2012:KH.C7.215
KH2012:KH.S1482.3
KH2012:KH.C4.390
KH2012:KH.C1.573
KH2012:KH.C3.713
KH2012:KH.C12.676
KH2012:KH.C12.652
KH2012:KH.C11.238
KH2012:KH.C5.399
KH2012:KH.C14.426
KH2012:KH.S406.15
KH2012:KH.S423.6
KH2012:KH.C3.827
KH2012:KH.C1.275
KH2012:KH.C2.725
KH2012:KH.L37.41
KH2012:KH.L60.12
KH2012:KH.C7.50
KH2012:KH.C1.264
KH2012:KH.C10.49
KH2012:KH.S899.4
KH2012:KH.C5.362
KH2012:KH.C14.105
KH2012:KH.C5.54
KH2012:KH.L9.33
KH2012:KH.C9.38
KH2012:KH.C12.67
KH2012:KH.L165.2
KH2012:KH.C4.810
KH2012:KH.L153.50
KH2012:KH.C2.183
KH2012:KH.C11.351
KH2012:KH.L7.6
KH2012:KH.C2.277
KH2012:KH.C7.111
KH2012:KH.C14.200
KH2012:KH.S406.9
KH2012:KH.C1.397
KH2012:KH.C3.103
KH2012:KH.L155.15

## Sheet: 3. Figure6E
Top 1000		Sig_UP (KH)	Top Sig_UP (KY)	Homolog		Sig_DOWN (KH)	Top Sig_DOWN (KY)	Homolog
KH2012:KH.C14.52		KH2012:KH.C8.605	KY21.Chr8.801	ROR1		KH2012:KH.C5.485	KY21.Chr5.389	TYRP1
KH2012:KH.L116.85		KH2012:KH.C3.815	KY21.Chr3.1199	DSEL		KH2012:KH.C6.185	KY21.Chr6.231	ONECUT2
KH2012:KH.L154.4		KH2012:KH.C8.398	KY21.Chr8.320	PPP1R3B		KH2012:KH.C2.957	KY21.Chr2.1031	MSX2
KH2012:KH.C2.821		KH2012:KH.L57.28	KY21.Chr12.157	RGR		KH2012:KH.C6.147	KY21.Chr6.550.	GRM5
KH2012:KH.C1.188		KH2012:KH.C3.87	KY21.Chr3.1499	RUSC1		KH2012:KH.C10.367	KY21.Chr10.262	SIX3
KH2012:KH.C11.89		KH2012:KH.C2.499	KY21.Chr2.1139	NPC2		KH2012:KH.C10.368	KY21.Chr10.505	SBSPON
KH2012:KH.C14.553		KH2012:KH.L41.44	KY21.Chr4.1061	SUV39H2		KH2012:KH.C7.154	KY21.Chr7.872	UXS1
KH2012:KH.C9.234		KH2012:KH.C9.187	KY21.Chr9.993	COL18A1		KH2012:KH.C4.146	KY21.Chr4.5	TRL8
KH2012:KH.C4.506		KH2012:KH.C12.229	KY21.Chr12.489	MAT2A		KH2012:KH.C12.306	KY21.Chr12.584	CTRB2
KH2012:KH.C11.291		KH2012:KH.C1.878	KY21.Chr1.1637	PCNX2		KH2012:KH.L95.5	KY21.Chr11.78	EIF3A
KH2012:KH.C6.26						KH2012:KH.L152.28
KH2012:KH.L141.53						KH2012:KH.L131.13
KH2012:KH.C4.224						KH2012:KH.C1.1104
KH2012:KH.L116.19						KH2012:KH.C1.274
KH2012:KH.C9.53						KH2012:KH.C7.473
KH2012:KH.C7.461						KH2012:KH.C2.48
KH2012:KH.C2.612						KH2012:KH.C7.58
KH2012:KH.C3.676						KH2012:KH.C1.212
KH2012:KH.C4.213						KH2012:KH.C12.469
KH2012:KH.C11.378						KH2012:KH.C7.230
KH2012:KH.C1.363						KH2012:KH.C9.496
KH2012:KH.C1.262						KH2012:KH.L61.10
KH2012:KH.C9.717						KH2012:KH.L169.2
KH2012:KH.C3.148						KH2012:KH.C2.696
KH2012:KH.C8.892						KH2012:KH.C9.176
KH2012:KH.C6.128						KH2012:KH.C1.99
KH2012:KH.C4.410						KH2012:KH.C5.12
KH2012:KH.C3.124						KH2012:KH.C4.506
KH2012:KH.S555.1						KH2012:KH.C8.350
KH2012:KH.C2.424						KH2012:KH.C1.188
KH2012:KH.C7.703						KH2012:KH.C1.1100
KH2012:KH.L36.8						KH2012:KH.C7.140
KH2012:KH.C5.3						KH2012:KH.C1.142
KH2012:KH.C8.163						KH2012:KH.C6.71
KH2012:KH.C7.154						KH2012:KH.C14.201
KH2012:KH.S545.7						KH2012:KH.C2.994
KH2012:KH.C14.520						KH2012:KH.L22.56
KH2012:KH.C7.140						KH2012:KH.C2.336
KH2012:KH.L57.28						KH2012:KH.S406.14
KH2012:KH.C3.174						KH2012:KH.C8.263
KH2012:KH.L157.5						KH2012:KH.C1.835
KH2012:KH.C3.587						KH2012:KH.C12.72
KH2012:KH.C4.84						KH2012:KH.L9.16
KH2012:KH.C5.108						KH2012:KH.C6.94
KH2012:KH.C2.322						KH2012:KH.C4.84
KH2012:KH.C1.611						KH2012:KH.C7.692
KH2012:KH.C1.1064						KH2012:KH.C9.20
KH2012:KH.L95.5						KH2012:KH.C3.304
KH2012:KH.C5.184						KH2012:KH.C7.702
KH2012:KH.S546.3						KH2012:KH.C11.299
KH2012:KH.C11.102						KH2012:KH.C7.107
KH2012:KH.C14.356						KH2012:KH.C1.483
KH2012:KH.C13.106						KH2012:KH.C6.145
KH2012:KH.C4.343						KH2012:KH.C1.669
KH2012:KH.S406.14						KH2012:KH.C14.520
KH2012:KH.C7.167						KH2012:KH.C1.611
KH2012:KH.C8.510						KH2012:KH.C7.269
KH2012:KH.L24.7						KH2012:KH.C1.738
KH2012:KH.C2.36						KH2012:KH.L51.1
KH2012:KH.L154.31						KH2012:KH.C14.391
KH2012:KH.C1.212						KH2012:KH.C12.628
KH2012:KH.C3.139						KH2012:KH.C7.288
KH2012:KH.L169.2						KH2012:KH.C1.571
KH2012:KH.C4.182						KH2012:KH.C2.170
KH2012:KH.C10.280						KH2012:KH.C2.150
KH2012:KH.L141.8						KH2012:KH.C13.27
KH2012:KH.L73.3						KH2012:KH.C8.863
KH2012:KH.L22.56						KH2012:KH.S555.1
KH2012:KH.L108.12						KH2012:KH.C4.172
KH2012:KH.C1.264						KH2012:KH.C1.1109
KH2012:KH.L171.5						KH2012:KH.C11.328
KH2012:KH.C3.348						KH2012:KH.S447.2
KH2012:KH.C1.274						KH2012:KH.C6.163
KH2012:KH.C4.724						KH2012:KH.C4.224
KH2012:KH.C10.78						KH2012:KH.C2.271
KH2012:KH.C7.473						KH2012:KH.C2.348
KH2012:KH.S447.2						KH2012:KH.C14.330
KH2012:KH.C14.4						KH2012:KH.C3.174
KH2012:KH.C4.635						KH2012:KH.S1391.3
KH2012:KH.C2.406						KH2012:KH.L19.4
KH2012:KH.C1.1104						KH2012:KH.S1066.3
KH2012:KH.C8.244						KH2012:KH.C2.421
KH2012:KH.C8.101						KH2012:KH.C12.142
KH2012:KH.C1.994						KH2012:KH.C9.251
KH2012:KH.S483.2						KH2012:KH.L171.5
KH2012:KH.L123.3						KH2012:KH.C8.101
KH2012:KH.S1391.3						KH2012:KH.C2.321
KH2012:KH.C12.14						KH2012:KH.C1.19
KH2012:KH.C13.19						KH2012:KH.C2.286
KH2012:KH.C7.365						KH2012:KH.C6.128
KH2012:KH.C11.243						KH2012:KH.C7.157
KH2012:KH.C8.737						KH2012:KH.L116.49
KH2012:KH.C12.34						KH2012:KH.C9.162
KH2012:KH.C4.90						KH2012:KH.C5.581
KH2012:KH.C14.201						KH2012:KH.C9.229
KH2012:KH.C4.12						KH2012:KH.L36.8
KH2012:KH.L153.21						KH2012:KH.C4.52
KH2012:KH.C14.7						KH2012:KH.L22.1
KH2012:KH.C2.683						KH2012:KH.C8.247
KH2012:KH.C4.516						KH2012:KH.C11.196
KH2012:KH.C9.410						KH2012:KH.L8.1
KH2012:KH.C6.145						KH2012:KH.C14.553
KH2012:KH.C4.173						KH2012:KH.C7.461
KH2012:KH.C1.612						KH2012:KH.S406.9
KH2012:KH.C1.1299						KH2012:KH.C12.14
KH2012:KH.C7.63						KH2012:KH.C4.90
KH2012:KH.L13.3						KH2012:KH.C8.122
KH2012:KH.L4.23						KH2012:KH.C3.517
KH2012:KH.C3.448						KH2012:KH.C1.1064
KH2012:KH.C10.50
KH2012:KH.C2.298
KH2012:KH.C11.720
KH2012:KH.C8.272
KH2012:KH.C8.325
KH2012:KH.C8.603
KH2012:KH.C1.1016
KH2012:KH.C9.24
KH2012:KH.C3.30
KH2012:KH.C11.46
KH2012:KH.C5.369
KH2012:KH.C1.251
KH2012:KH.C7.526
KH2012:KH.C4.116
KH2012:KH.C5.240
KH2012:KH.C5.109
KH2012:KH.C13.13
KH2012:KH.C1.287
KH2012:KH.C1.835
KH2012:KH.C7.172
KH2012:KH.C9.38
KH2012:KH.C3.17
KH2012:KH.C9.458
KH2012:KH.C14.191
KH2012:KH.C2.967
KH2012:KH.L9.16
KH2012:KH.C4.111
KH2012:KH.L147.3
KH2012:KH.C7.217
KH2012:KH.C12.317
KH2012:KH.C11.530
KH2012:KH.C2.1086
KH2012:KH.C1.740
KH2012:KH.C1.11
KH2012:KH.C14.178
KH2012:KH.C11.21
KH2012:KH.C2.198
KH2012:KH.L116.22
KH2012:KH.C14.115
KH2012:KH.C1.894
KH2012:KH.C1.1109
KH2012:KH.C1.571
KH2012:KH.L13.17
KH2012:KH.C11.235
KH2012:KH.L8.1
KH2012:KH.C1.96
KH2012:KH.C12.469
KH2012:KH.C9.606
KH2012:KH.C3.87
KH2012:KH.C11.267
KH2012:KH.C2.90
KH2012:KH.C1.728
KH2012:KH.C12.238
KH2012:KH.C11.112
KH2012:KH.C4.172
KH2012:KH.C4.420
KH2012:KH.L8.2
KH2012:KH.C12.99
KH2012:KH.C9.317
KH2012:KH.S437.4
KH2012:KH.C2.216
KH2012:KH.L13.24
KH2012:KH.C4.231
KH2012:KH.L18.66
KH2012:KH.C6.200
KH2012:KH.L147.2
KH2012:KH.C2.421
KH2012:KH.C11.241
KH2012:KH.C8.441
KH2012:KH.C8.455
KH2012:KH.L119.19
KH2012:KH.S521.4
KH2012:KH.L96.46
KH2012:KH.C3.316
KH2012:KH.C7.157
KH2012:KH.C8.400
KH2012:KH.C3.181
KH2012:KH.L154.5
KH2012:KH.C3.272
KH2012:KH.L96.47
KH2012:KH.L84.6
KH2012:KH.C5.394
KH2012:KH.C3.750
KH2012:KH.C5.277
KH2012:KH.C3.199
KH2012:KH.C10.379
KH2012:KH.C12.200
KH2012:KH.C1.133
KH2012:KH.C13.116
KH2012:KH.C1.777
KH2012:KH.C1.669
KH2012:KH.C4.547
KH2012:KH.S363.6
KH2012:KH.C9.176
KH2012:KH.C3.69
KH2012:KH.C1.1027
KH2012:KH.C1.389
KH2012:KH.L19.4
KH2012:KH.C7.67
KH2012:KH.C14.492
KH2012:KH.C8.479
KH2012:KH.S164.28
KH2012:KH.C6.263
KH2012:KH.S404.1
KH2012:KH.L65.6
KH2012:KH.S899.4
KH2012:KH.S403.4
KH2012:KH.C9.3
KH2012:KH.C4.359
KH2012:KH.S403.2
KH2012:KH.C1.83
KH2012:KH.C7.521
KH2012:KH.C1.1178
KH2012:KH.C9.589
KH2012:KH.C5.485
KH2012:KH.L116.7
KH2012:KH.L3.13
KH2012:KH.C2.994
KH2012:KH.C12.142
KH2012:KH.C11.328
KH2012:KH.C10.360
KH2012:KH.C4.584
KH2012:KH.C10.46
KH2012:KH.C5.23
KH2012:KH.C3.495
KH2012:KH.C11.184
KH2012:KH.S1440.1
KH2012:KH.C1.416
KH2012:KH.C5.12
KH2012:KH.S702.3
KH2012:KH.L116.92
KH2012:KH.L153.37
KH2012:KH.S498.1
KH2012:KH.C4.239
KH2012:KH.C12.72
KH2012:KH.C3.517
KH2012:KH.L18.77
KH2012:KH.S1107.2
KH2012:KH.C12.229
KH2012:KH.L131.2
KH2012:KH.C4.208
KH2012:KH.C8.398
KH2012:KH.S256.3
KH2012:KH.C10.10
KH2012:KH.C4.318
KH2012:KH.C9.36
KH2012:KH.C8.363
KH2012:KH.C2.925
KH2012:KH.C1.144
KH2012:KH.C6.132
KH2012:KH.C8.23
KH2012:KH.C2.57
KH2012:KH.C5.534
KH2012:KH.C2.471
KH2012:KH.C11.4
KH2012:KH.C11.118
KH2012:KH.C8.508
KH2012:KH.C4.146
KH2012:KH.C3.320
KH2012:KH.C10.368
KH2012:KH.C1.598
KH2012:KH.C14.124
KH2012:KH.C3.258
KH2012:KH.L164.8
KH2012:KH.C6.61
KH2012:KH.C8.43
KH2012:KH.L97.8
KH2012:KH.C3.193
KH2012:KH.S403.5
KH2012:KH.L116.16
KH2012:KH.C1.329
KH2012:KH.L18.107
KH2012:KH.C7.58
KH2012:KH.C9.72
KH2012:KH.C7.449
KH2012:KH.C7.702
KH2012:KH.C14.261
KH2012:KH.L172.12
KH2012:KH.C5.535
KH2012:KH.C8.381
KH2012:KH.C7.187
KH2012:KH.C12.455
KH2012:KH.C4.207
KH2012:KH.C9.16
KH2012:KH.C2.1006
KH2012:KH.L34.2
KH2012:KH.C7.81
KH2012:KH.C2.631
KH2012:KH.L18.140
KH2012:KH.L59.5
KH2012:KH.L4.3
KH2012:KH.C1.99
KH2012:KH.C1.247
KH2012:KH.C12.441
KH2012:KH.C3.502
KH2012:KH.C1.413
KH2012:KH.L87.20
KH2012:KH.L149.21
KH2012:KH.C4.136
KH2012:KH.C2.135
KH2012:KH.S164.24
KH2012:KH.S696.5
KH2012:KH.C9.474
KH2012:KH.C10.256
KH2012:KH.L61.16
KH2012:KH.C1.1129
KH2012:KH.C10.367
KH2012:KH.C1.996
KH2012:KH.C11.196
KH2012:KH.C4.579
KH2012:KH.L152.28
KH2012:KH.S351.3
KH2012:KH.C3.661
KH2012:KH.C5.459
KH2012:KH.C12.587
KH2012:KH.C12.188
KH2012:KH.C11.210
KH2012:KH.L61.10
KH2012:KH.L41.49
KH2012:KH.C14.105
KH2012:KH.C1.1023
KH2012:KH.C2.150
KH2012:KH.C6.185
KH2012:KH.C10.170
KH2012:KH.L37.20
KH2012:KH.C1.252
KH2012:KH.C1.683
KH2012:KH.C2.108
KH2012:KH.C3.347
KH2012:KH.C1.347
KH2012:KH.C1.865
KH2012:KH.S1735.3
KH2012:KH.C12.156
KH2012:KH.C2.162
KH2012:KH.L170.2
KH2012:KH.C3.301
KH2012:KH.C12.376
KH2012:KH.C2.345
KH2012:KH.C8.356
KH2012:KH.L10.5
KH2012:KH.C5.362
KH2012:KH.C14.282
KH2012:KH.C7.277
KH2012:KH.L139.13
KH2012:KH.C14.236
KH2012:KH.L18.139
KH2012:KH.C2.336
KH2012:KH.C11.169
KH2012:KH.C1.1032
KH2012:KH.C9.883
KH2012:KH.C11.99
KH2012:KH.C11.39
KH2012:KH.C8.616
KH2012:KH.C4.110
KH2012:KH.L153.32
KH2012:KH.C8.74
KH2012:KH.C4.199
KH2012:KH.C2.618
KH2012:KH.L116.49
KH2012:KH.C2.693
KH2012:KH.C14.232
KH2012:KH.C1.290
KH2012:KH.C12.299
KH2012:KH.C12.185
KH2012:KH.C5.114
KH2012:KH.C12.35
KH2012:KH.C9.396
KH2012:KH.C14.464
KH2012:KH.C2.995
KH2012:KH.L61.5
KH2012:KH.C4.470
KH2012:KH.C13.67
KH2012:KH.L122.11
KH2012:KH.C4.57
KH2012:KH.L51.1
KH2012:KH.L81.1
KH2012:KH.S988.2
KH2012:KH.C7.107
KH2012:KH.C10.73
KH2012:KH.C3.457
KH2012:KH.C4.426
KH2012:KH.C3.383
KH2012:KH.C4.24
KH2012:KH.C9.535
KH2012:KH.C6.147
KH2012:KH.C3.860
KH2012:KH.C8.105
KH2012:KH.L141.37
KH2012:KH.C7.269
KH2012:KH.C7.351
KH2012:KH.S621.8
KH2012:KH.L170.78
KH2012:KH.L155.9
KH2012:KH.C7.633
KH2012:KH.C8.374
KH2012:KH.C1.1297
KH2012:KH.C1.235
KH2012:KH.C1.1040
KH2012:KH.C3.898
KH2012:KH.S1482.2
KH2012:KH.C12.47
KH2012:KH.C5.597
KH2012:KH.C4.335
KH2012:KH.C11.272
KH2012:KH.C3.719
KH2012:KH.C4.262
KH2012:KH.C1.912
KH2012:KH.C5.91
KH2012:KH.C1.303
KH2012:KH.C10.105
KH2012:KH.C1.410
KH2012:KH.C8.901
KH2012:KH.L106.19
KH2012:KH.L63.22
KH2012:KH.C2.494
KH2012:KH.C5.298
KH2012:KH.C7.46
KH2012:KH.C11.128
KH2012:KH.L154.1
KH2012:KH.L170.47
KH2012:KH.C2.974
KH2012:KH.C8.845
KH2012:KH.C1.858
KH2012:KH.C2.170
KH2012:KH.C8.109
KH2012:KH.C9.469
KH2012:KH.L170.19
KH2012:KH.C2.1104
KH2012:KH.C11.388
KH2012:KH.C9.124
KH2012:KH.L135.2
KH2012:KH.C1.360
KH2012:KH.C14.514
KH2012:KH.C12.265
KH2012:KH.C11.299
KH2012:KH.C3.736
KH2012:KH.L149.6
KH2012:KH.L119.14
KH2012:KH.C3.429
KH2012:KH.L117.1
KH2012:KH.C10.104
KH2012:KH.C1.330
KH2012:KH.L5.8
KH2012:KH.C11.603
KH2012:KH.C9.263
KH2012:KH.C9.496
KH2012:KH.C7.618
KH2012:KH.C7.692
KH2012:KH.C3.10
KH2012:KH.C14.86
KH2012:KH.C11.252
KH2012:KH.L3.8
KH2012:KH.C1.124
KH2012:KH.L123.1
KH2012:KH.C14.121
KH2012:KH.C14.53
KH2012:KH.C2.960
KH2012:KH.L17.2
KH2012:KH.C5.566
KH2012:KH.S1029.2
KH2012:KH.L139.10
KH2012:KH.C3.103
KH2012:KH.C7.271
KH2012:KH.C2.714
KH2012:KH.C9.20
KH2012:KH.C9.550
KH2012:KH.C14.180
KH2012:KH.C2.458
KH2012:KH.C1.289
KH2012:KH.C7.262
KH2012:KH.C9.315
KH2012:KH.C12.278
KH2012:KH.C14.549
KH2012:KH.C9.716
KH2012:KH.C3.74
KH2012:KH.L155.16
KH2012:KH.C13.88
KH2012:KH.L96.112
KH2012:KH.L24.33
KH2012:KH.C7.437
KH2012:KH.C3.213
KH2012:KH.L116.61
KH2012:KH.C11.146
KH2012:KH.S256.6
KH2012:KH.C9.416
KH2012:KH.C8.793
KH2012:KH.C7.190
KH2012:KH.C11.94
KH2012:KH.C4.206
KH2012:KH.C8.605
KH2012:KH.C1.244
KH2012:KH.C1.574
KH2012:KH.C10.122
KH2012:KH.C10.412
KH2012:KH.L53.16
KH2012:KH.C3.859
KH2012:KH.C2.48
KH2012:KH.C9.162
KH2012:KH.C7.49
KH2012:KH.C5.581
KH2012:KH.C3.201
KH2012:KH.C8.122
KH2012:KH.C14.318
KH2012:KH.C5.215
KH2012:KH.C4.293
KH2012:KH.C2.565
KH2012:KH.C3.869
KH2012:KH.L53.15
KH2012:KH.C8.770
KH2012:KH.C9.417
KH2012:KH.C2.141
KH2012:KH.C2.257
KH2012:KH.C8.263
KH2012:KH.C1.1240
KH2012:KH.C1.940
KH2012:KH.C5.141
KH2012:KH.C7.88
KH2012:KH.C3.374
KH2012:KH.C10.43
KH2012:KH.C13.142
KH2012:KH.C11.727
KH2012:KH.C1.1100
KH2012:KH.C5.134
KH2012:KH.C7.533
KH2012:KH.L61.14
KH2012:KH.C7.335
KH2012:KH.C5.556
KH2012:KH.C5.40
KH2012:KH.C9.96
KH2012:KH.C8.840
KH2012:KH.C1.1001
KH2012:KH.S553.1
KH2012:KH.L22.40
KH2012:KH.C4.444
KH2012:KH.C11.620
KH2012:KH.C5.422
KH2012:KH.C2.579
KH2012:KH.C9.386
KH2012:KH.C1.242
KH2012:KH.C5.50
KH2012:KH.C3.132
KH2012:KH.C14.330
KH2012:KH.C1.780
KH2012:KH.C8.543
KH2012:KH.C10.560
KH2012:KH.C2.499
KH2012:KH.S346.8
KH2012:KH.C7.501
KH2012:KH.C12.362
KH2012:KH.C3.656
KH2012:KH.S1066.3
KH2012:KH.C14.16
KH2012:KH.C14.166
KH2012:KH.L142.3
KH2012:KH.C14.328
KH2012:KH.C1.1119
KH2012:KH.C4.481
KH2012:KH.C3.197
KH2012:KH.C4.49
KH2012:KH.C3.51
KH2012:KH.C1.142
KH2012:KH.C11.159
KH2012:KH.C1.26
KH2012:KH.C9.224
KH2012:KH.S423.6
KH2012:KH.C9.283
KH2012:KH.C2.43
KH2012:KH.C10.31
KH2012:KH.C2.827
KH2012:KH.C4.315
KH2012:KH.C1.19
KH2012:KH.L41.40
KH2012:KH.C8.538
KH2012:KH.C8.335
KH2012:KH.C11.336
KH2012:KH.C9.153
KH2012:KH.C14.132
KH2012:KH.C8.201
KH2012:KH.S595.14
KH2012:KH.L4.22
KH2012:KH.S511.3
KH2012:KH.C10.140
KH2012:KH.C11.253
KH2012:KH.C14.186
KH2012:KH.C9.571
KH2012:KH.C6.20
KH2012:KH.C14.449
KH2012:KH.C2.486
KH2012:KH.L22.1
KH2012:KH.C9.247
KH2012:KH.C3.261
KH2012:KH.L18.18
KH2012:KH.L152.38
KH2012:KH.C4.784
KH2012:KH.L22.44
KH2012:KH.C14.209
KH2012:KH.C10.370
KH2012:KH.C11.24
KH2012:KH.C14.419
KH2012:KH.C7.690
KH2012:KH.C2.833
KH2012:KH.L131.13
KH2012:KH.C10.87
KH2012:KH.C1.637
KH2012:KH.C8.144
KH2012:KH.C6.304
KH2012:KH.C6.85
KH2012:KH.S663.1
KH2012:KH.C9.582
KH2012:KH.C9.355
KH2012:KH.C4.188
KH2012:KH.C3.300
KH2012:KH.C1.1054
KH2012:KH.L82.1
KH2012:KH.C2.957
KH2012:KH.L154.56
KH2012:KH.C1.20
KH2012:KH.C10.232
KH2012:KH.C8.247
KH2012:KH.C4.283
KH2012:KH.C8.76
KH2012:KH.C5.66
KH2012:KH.C6.46
KH2012:KH.C8.632
KH2012:KH.S215.3
KH2012:KH.C7.436
KH2012:KH.C7.784
KH2012:KH.C1.412
KH2012:KH.C4.375
KH2012:KH.C9.130
KH2012:KH.C7.805
KH2012:KH.C7.402
KH2012:KH.L5.2
KH2012:KH.C4.30
KH2012:KH.C5.98
KH2012:KH.L94.1
KH2012:KH.L19.3
KH2012:KH.C5.499
KH2012:KH.C3.192
KH2012:KH.C4.512
KH2012:KH.L90.1
KH2012:KH.C8.213
KH2012:KH.C10.113
KH2012:KH.C2.321
KH2012:KH.C6.71
KH2012:KH.C14.601
KH2012:KH.C2.958
KH2012:KH.L57.32
KH2012:KH.C7.161
KH2012:KH.C12.628
KH2012:KH.C4.366
KH2012:KH.C4.727
KH2012:KH.C12.19
KH2012:KH.L65.11
KH2012:KH.C14.250
KH2012:KH.L164.5
KH2012:KH.C14.413
KH2012:KH.C4.509
KH2012:KH.C6.94
KH2012:KH.C4.599
KH2012:KH.C2.886
KH2012:KH.C14.398
KH2012:KH.C8.529
KH2012:KH.C1.878
KH2012:KH.C12.129
KH2012:KH.L141.52
KH2012:KH.C12.51
KH2012:KH.C8.121
KH2012:KH.C12.442
KH2012:KH.C5.269
KH2012:KH.C9.662
KH2012:KH.C11.533
KH2012:KH.L4.32
KH2012:KH.C4.226
KH2012:KH.C9.73
KH2012:KH.C5.286
KH2012:KH.L131.10
KH2012:KH.C3.40
KH2012:KH.C3.246
KH2012:KH.C2.28
KH2012:KH.C14.273
KH2012:KH.C2.44
KH2012:KH.C5.289
KH2012:KH.C14.65
KH2012:KH.C4.401
KH2012:KH.C5.166
KH2012:KH.C7.54
KH2012:KH.C8.447
KH2012:KH.C3.814
KH2012:KH.C1.834
KH2012:KH.C2.376
KH2012:KH.L87.5
KH2012:KH.C5.58
KH2012:KH.C10.474
KH2012:KH.C14.156
KH2012:KH.C3.780
KH2012:KH.C12.103
KH2012:KH.C4.623
KH2012:KH.C2.1068
KH2012:KH.L96.70
KH2012:KH.C9.617
KH2012:KH.L93.6
KH2012:KH.C8.863
KH2012:KH.C2.790
KH2012:KH.C4.76
KH2012:KH.L18.15
KH2012:KH.C3.243
KH2012:KH.C10.250
KH2012:KH.C1.1168
KH2012:KH.C3.304
KH2012:KH.S606.2
KH2012:KH.L38.7
KH2012:KH.C5.461
KH2012:KH.S1754.2
KH2012:KH.L107.4
KH2012:KH.C1.674
KH2012:KH.L173.2
KH2012:KH.C14.200
KH2012:KH.C1.74
KH2012:KH.C6.143
KH2012:KH.C14.48
KH2012:KH.L116.66
KH2012:KH.C3.624
KH2012:KH.C8.459
KH2012:KH.C5.158
KH2012:KH.C9.362
KH2012:KH.C10.369
KH2012:KH.C8.336
KH2012:KH.C3.248
KH2012:KH.C2.306
KH2012:KH.C3.820
KH2012:KH.C2.277
KH2012:KH.S489.1
KH2012:KH.C8.436
KH2012:KH.C9.538
KH2012:KH.L170.48
KH2012:KH.C7.125
KH2012:KH.C7.400
KH2012:KH.L40.23
KH2012:KH.C1.534
KH2012:KH.L116.38
KH2012:KH.C1.149
KH2012:KH.C7.149
KH2012:KH.C2.246
KH2012:KH.C3.179
KH2012:KH.C3.466
KH2012:KH.C3.399
KH2012:KH.C12.143
KH2012:KH.C1.7
KH2012:KH.C2.286
KH2012:KH.C4.295
KH2012:KH.S256.1
KH2012:KH.C5.320
KH2012:KH.C11.13
KH2012:KH.L153.67
KH2012:KH.L131.5
KH2012:KH.C5.646
KH2012:KH.C10.135
KH2012:KH.C4.479
KH2012:KH.S793.1
KH2012:KH.C14.611
KH2012:KH.C3.35
KH2012:KH.C3.82
KH2012:KH.C9.251
KH2012:KH.C2.659
KH2012:KH.C1.633
KH2012:KH.C3.623
KH2012:KH.C3.297
KH2012:KH.C5.183
KH2012:KH.L34.21
KH2012:KH.C7.342
KH2012:KH.C10.486
KH2012:KH.C11.100
KH2012:KH.S800.2
KH2012:KH.C10.597
KH2012:KH.L108.4
KH2012:KH.C2.551
KH2012:KH.C13.29
KH2012:KH.C14.88
KH2012:KH.L96.31
KH2012:KH.C2.764
KH2012:KH.L87.3
KH2012:KH.C10.66
KH2012:KH.C10.305
KH2012:KH.C2.904
KH2012:KH.C5.56
KH2012:KH.C12.529
KH2012:KH.C12.153
KH2012:KH.C8.446
KH2012:KH.C2.229
KH2012:KH.L22.64
KH2012:KH.C8.701
KH2012:KH.C9.334
KH2012:KH.C4.162
KH2012:KH.C10.258
KH2012:KH.C2.1125
KH2012:KH.C2.166
KH2012:KH.C14.574
KH2012:KH.C12.164
KH2012:KH.C1.738
KH2012:KH.C2.775
KH2012:KH.L154.18
KH2012:KH.C2.541
KH2012:KH.C6.98
KH2012:KH.S406.9
KH2012:KH.C1.455
KH2012:KH.L149.13
KH2012:KH.C4.305
KH2012:KH.L18.112
KH2012:KH.C11.161
KH2012:KH.C6.163
KH2012:KH.L96.102
KH2012:KH.C11.148
KH2012:KH.C9.331
KH2012:KH.C5.574
KH2012:KH.L108.5
KH2012:KH.S781.5
KH2012:KH.C4.548
KH2012:KH.C5.342
KH2012:KH.C7.98
KH2012:KH.C8.565
KH2012:KH.C1.831
KH2012:KH.C4.306
KH2012:KH.C3.59
KH2012:KH.C9.856
KH2012:KH.C14.120
KH2012:KH.S389.4
KH2012:KH.C8.350
KH2012:KH.C2.192
KH2012:KH.C2.944
KH2012:KH.C5.31
KH2012:KH.L170.80
KH2012:KH.C12.181
KH2012:KH.C12.180
KH2012:KH.S584.2
KH2012:KH.C11.22
KH2012:KH.L116.40
KH2012:KH.C3.461
KH2012:KH.C4.69
KH2012:KH.C1.399
KH2012:KH.C3.744
KH2012:KH.C8.641
KH2012:KH.C8.382
KH2012:KH.C10.179
KH2012:KH.C9.187
KH2012:KH.C3.566
KH2012:KH.C8.328
KH2012:KH.C7.288
KH2012:KH.C2.240
KH2012:KH.C1.572
KH2012:KH.C10.91
KH2012:KH.C5.86
KH2012:KH.C2.1028
KH2012:KH.L96.106
KH2012:KH.C10.92
KH2012:KH.C7.752
KH2012:KH.L171.3
KH2012:KH.C10.45
KH2012:KH.C1.333
KH2012:KH.S982.4
KH2012:KH.C6.214
KH2012:KH.C11.456
KH2012:KH.C14.188
KH2012:KH.C14.368
KH2012:KH.C4.88
KH2012:KH.C2.887
KH2012:KH.L120.1
KH2012:KH.L134.14
KH2012:KH.L96.42
KH2012:KH.C10.208
KH2012:KH.C1.380
KH2012:KH.L107.2
KH2012:KH.C3.7
KH2012:KH.C9.680
KH2012:KH.C4.91
KH2012:KH.C11.483
KH2012:KH.C1.101
KH2012:KH.C9.851
KH2012:KH.C1.483
KH2012:KH.C14.391
KH2012:KH.C3.482
KH2012:KH.L42.3
KH2012:KH.C10.521
KH2012:KH.C8.562
KH2012:KH.S597.1
KH2012:KH.L116.59
KH2012:KH.C14.117
KH2012:KH.L63.1
KH2012:KH.C8.442
KH2012:KH.C1.429
KH2012:KH.C13.27
KH2012:KH.C4.157
KH2012:KH.C8.813
KH2012:KH.C11.143
KH2012:KH.C2.38
KH2012:KH.C14.272
KH2012:KH.C2.274
KH2012:KH.C7.35
KH2012:KH.L131.4
KH2012:KH.C9.401
KH2012:KH.L134.5
KH2012:KH.C1.116
KH2012:KH.C2.348
KH2012:KH.C14.182
KH2012:KH.S115.26
KH2012:KH.L22.58
KH2012:KH.C5.104
KH2012:KH.C1.384
KH2012:KH.L131.7
KH2012:KH.L75.4
KH2012:KH.C9.229
KH2012:KH.C4.345
KH2012:KH.L147.26
KH2012:KH.C7.492
KH2012:KH.L69.4
KH2012:KH.C7.219
KH2012:KH.C2.587
KH2012:KH.L41.44
KH2012:KH.C8.170
KH2012:KH.C2.88
KH2012:KH.L4.17
KH2012:KH.L131.6
KH2012:KH.C3.413
KH2012:KH.L149.1
KH2012:KH.C9.392
KH2012:KH.C1.73
KH2012:KH.C10.19
KH2012:KH.C3.892
KH2012:KH.C11.697
KH2012:KH.C8.208
KH2012:KH.C1.447
KH2012:KH.C3.439
KH2012:KH.C2.334
KH2012:KH.C9.574
KH2012:KH.C1.145
KH2012:KH.C9.138
KH2012:KH.C12.513
KH2012:KH.C4.176
KH2012:KH.C1.1076
KH2012:KH.L4.36
KH2012:KH.C8.327
KH2012:KH.C7.371
KH2012:KH.C2.696
KH2012:KH.L4.43
KH2012:KH.L171.15
KH2012:KH.C8.450
KH2012:KH.C3.130
KH2012:KH.C11.692
KH2012:KH.C11.334
KH2012:KH.C12.73
KH2012:KH.C7.82
KH2012:KH.C2.167
KH2012:KH.C2.939
KH2012:KH.C1.358
KH2012:KH.C2.271
KH2012:KH.L18.114
KH2012:KH.C8.539
KH2012:KH.C5.65
KH2012:KH.C9.402
KH2012:KH.C1.1112
KH2012:KH.C4.52
KH2012:KH.C14.103
KH2012:KH.C14.609
KH2012:KH.C8.322
KH2012:KH.L61.1
KH2012:KH.C7.631
KH2012:KH.C13.179
KH2012:KH.C7.693
KH2012:KH.C10.320
KH2012:KH.C11.386
KH2012:KH.C12.306
KH2012:KH.C7.230
KH2012:KH.C2.875
KH2012:KH.L37.78
KH2012:KH.C11.506
KH2012:KH.C1.504
KH2012:KH.C14.297
KH2012:KH.C1.417
KH2012:KH.C1.165
KH2012:KH.C1.2
KH2012:KH.L165.1
KH2012:KH.C4.480
KH2012:KH.C3.815
KH2012:KH.L133.9
KH2012:KH.C4.458
KH2012:KH.C8.402
KH2012:KH.C12.374
KH2012:KH.C11.392
KH2012:KH.C11.327
KH2012:KH.C10.447
KH2012:KH.C9.160

## Sheet: 4. Figure6F
NTC Genes		Sig_UP (KH)	Sig_UP (KY)	Homolog		Sig_DOWN (KH)	Sig_DOWN (KY)	Homolog
KH2012:KH.C1.372		KH2012:KH.C6.281	KY21.Chr 6.537	FGFR3		KH2012:KH.C10.68	KY21.Chr10.826	ALOX5
KH2012:KH.S1120.3						KH2012:KH.C6.28	KY21.Chr6.291	CRISPLD2
KH2012:KH.S1120.4						KH2012:KH.C7.558	KY21.Chr7.396	ELL
KH2012:KH.C1.260						KH2012:KH.L27.2	KY21.Chr1.1881	AFG3L2
KH2012:KH.C6.228						KH2012:KH.L59.3	KY21.Chr6.22	GLIPR1
KH2012:KH.C10.322						KH2012:KH.C9.692	KY21.Chr9.759	GABRR2
KH2012:KH.L134.23						KH2012:KH.C6.145	KY21.Chr6.382	CHRD
KH2012:KH.C6.275						KH2012:KH.C6.94	KY21.Chr6.486	TP53I11
KH2012:KH.S529.5						KH2012:KH.C3.410	KY21.Chr3.1369	none
KH2012:KH.L172.16						KH2012:KH.C2.373	KY21.Chr2.740	SASS6
KH2012:KH.C6.281
KH2012:KH.L119.17
KH2012:KH.C6.169
KH2012:KH.L154.36
KH2012:KH.L46.6
KH2012:KH.C1.659
KH2012:KH.S753.2
KH2012:KH.L154.42
KH2012:KH.C2.151
KH2012:KH.C6.264
KH2012:KH.C2.703
KH2012:KH.C1.90
KH2012:KH.C2.1055
KH2012:KH.C11.17
KH2012:KH.C11.667
KH2012:KH.C6.253
KH2012:KH.C4.743
KH2012:KH.C11.398
KH2012:KH.L116.3
KH2012:KH.C6.126
KH2012:KH.C6.260
KH2012:KH.C7.558
KH2012:KH.C6.134
KH2012:KH.L90.5
KH2012:KH.S423.8
KH2012:KH.S423.8
KH2012:KH.C7.729
KH2012:KH.C11.12
KH2012:KH.L20.5
KH2012:KH.C3.438
KH2012:KH.C6.28
KH2012:KH.L59.3
KH2012:KH.C7.471
KH2012:KH.C6.18
KH2012:KH.S728.2
KH2012:KH.C12.549
KH2012:KH.S831
KH2012:KH.L59.3
KH2012:KH.C6.86
KH2012:KH.C6.145
KH2012:KH.C6.176
KH2012:KH.C6.94
KH2012:KH.C6.234
KH2012:KH.C10.68
KH2012:KH.C2.373
KH2012:KH.L20.47
KH2012:KH.C1.326
KH2012:KH.L27.2
KH2012:KH.C9.692
KH2012:KH.C3.410

## Sheet: 5. Figure6G
CellPolarity-ActDynamics		Sig_UP (KH)	Sig_UP (KY)	Homolog		Sig_DOWN (KH)	Sig_DOWN (KY)	Homolog
KH2012:KH.C5.287		KH2012:KH.C11.627	KY21.Chr11.149	CLDN18		KH2012:KH.S651.1	KY21.Chr14.564	FHDC1
KH2012:KH.C10.311		KH2012:KH.L7.26	KY21.Chr12.1092	LIMK1		KH2012:KH.C1.1100	KY21.Chr1.34	PCDH18
KH2012:KH.C14.47						KH2012:KH.C8.316	KY21.Chr8.446	PRICKLE2
KH2012:KH.S215.20						KH2012:KH.C1.1211	KY21.Chr1.1257	LAMA2
KH2012:KH.C4.138						KH2012:KH.C12.14	KY21.Chr12.569	CDH18
KH2012:KH.C10.2						KH2012:KH.L150.1	KY21.Chr14.882	RHOQ
KH2012:KH.C11.383						KH2012:KH.C9.859	KY21.Chr9.41	RAC1
KH2012:KH.L147.28						KH2012:KH.C2.422	KY21.Chr2.647	TES1
KH2012:KH.C6.278
KH2012:KH.C8.746
KH2012:KH.C2.371
KH2012:KH.C2.561
KH2012:KH.C7.101
KH2012:KH.C3.258
KH2012:KH.C3.69
KH2012:KH.L96.19
KH2012:KH.C2.819
KH2012:KH.C11.149
KH2012:KH.S702.3
KH2012:KH.C9.332
KH2012:KH.C9.859
KH2012:KH.C9.362
KH2012:KH.C9.223
KH2012:KH.C7.187
KH2012:KH.C1.129
KH2012:KH.L150.1
KH2012:KH.C4.381
KH2012:KH.L138.1
KH2012:KH.C1.1005
KH2012:KH.C9.186
KH2012:KH.S363.1
KH2012:KH.C3.493
KH2012:KH.S862.1
KH2012:KH.C2.360
KH2012:KH.C3.586
KH2012:KH.C4.437
KH2012:KH.C9.150
KH2012:KH.C7.209
KH2012:KH.C1.505
KH2012:KH.C4.173
KH2012:KH.C8.316
KH2012:KH.C2.422
KH2012:KH.C10.209
KH2012:KH.L20.26
KH2012:KH.L40.10
KH2012:KH.C11.533
KH2012:KH.S651.1
KH2012:KH.C14.181
KH2012:KH.C1.374
KH2012:KH.C1.301
KH2012:KH.C11.202
KH2012:KH.C2.268
KH2012:KH.C12.665
KH2012:KH.C5.58
KH2012:KH.C11.22
KH2012:KH.L154.52
KH2012:KH.C14.117
KH2012:KH.L106.19
KH2012:KH.C8.170
KH2012:KH.C9.402
KH2012:KH.S988.1
KH2012:KH.L37.33
KH2012:KH.L7.26
KH2012:KH.C8.459
KH2012:KH.C7.324
KH2012:KH.L40.1
KH2012:KH.C7.98
KH2012:KH.C11.109
Claudins
KH2012:KH.C11.627
KH2012:KH.C1.1049
KH2012:KH.C8.423
KH2012:KH.C10.182
KH2012:KH.C10.60
KH2012:KH.C1.8
KH2012:KH.C1.1189
KH2012:KH.L56.4
KH2012:KH.L8.16
KH2012:KH.L167.4
Laminins
KH2012:KH.C1.1211
KH2012:KH.C2.355
KH2012:KH.C2.831
KH2012:KH.L73.3
KH2012:KH.L73.7
Proto- and Cadnerins
KH2012:KH.C1.1100
KH2012:KH.C14.488
KH2012:KH.C12.14
KH2012:KH.S1390.1
KH2012:KH.S766.1
KH2012:KH.C14.88
KH2012:KH.C2.199
KH2012:KH.L119.10
KH2012:KH.C9.417
KH2012:KH.C9.518
KH2012:KH.C9.605
KH2012:KH.L20.13
KH2012:KH.C9.72
KH2012:KH.C9.247
KH2012:KH.L20.8
KH2012:KH.L64.2
KH2012:KH.C1.1100
KH2012:KH.C9.247
KH2012:KH.C9.417
KH2012:KH.C9.518
KH2012:KH.C9.605

## Sheet: 6. Figure6H
scCPP genes		Sig_UP (KH)	Top Sig_UP (KY)	Homolog		Sig_DOWN (KH)	Top Sig_DOWN (KY)	Homolog
KH2012:KH.C1.1116		KH2012:KH.C2.158	KY21.Chr2.645	ENPP3		KH2012:KH.S654.1	KY21.Chr11.465	TBX6
KH2012:KH.C7.205		KH2012:KH.C4.616	KY21.Chr4.779	MRC1		KH2012:KH.S654.2	KY21.Chr11.466	TBX6
KH2012:KH.C8.280		KH2012:KH.C2.514	KY21.Chr2.644	ENPP3		KH2012:KH.C10.613	KY21.Chr10.289	LGR4
KH2012:KH.C8.738		KH2012:KH.C11.306	KY21.Chr11.158	FHOD3		KH2012:KH.L152.12	KY21.Chr4.1166	GAS2
KH2012:KH.L165.4		KH2012:KH.L108.33	KY21.Chr2.1409	TTLL12		KH2012:KH.L59.1	KY21.Chr6.27	ZIC3
KH2012:KH.C4.697		KH2012:KH.C9.615	KY21.Chr9.919	MRC1		KH2012:KH.C5.197	KY21.Chr5.838	S1PR1
KH2012:KH.C3.100		KH2012:KH.C2.99	KY21.Chr2.1188	PRODH2		KH2012:KH.C12.11	KY21.Chr12.690	A1CF
KH2012:KH.C12.156		KH2012:KH.L165.4	KY21.Chr12.33	VGLL2		KH2012:KH.C9.818	KY21.Chr9.643	NCAN
KH2012:KH.C5.74		KH2012:KH.C2.436	KY21.Chr2.449	FUT8		KH2012:KH.C6.110	KY21.Chr6.458	GJB4
KH2012:KH.C3.661		KH2012:KH.C6.215	KY21.Chr6.281	ZAN		KH2012:KH.L119.20	KY21.Chr1.967	MAP10
KH2012:KH.C1.279		KH2012:KH.C1.852	KY21.Chr1.1917	TSTD1		KH2012:KH.C1.274
KH2012:KH.L18.134		KH2012:KH.C11.487	KY21.Chr11.1064	CALML3		KH2012:KH.C1.279
KH2012:KH.C4.239		KH2012:KH.C3.170	KY21.Chr3.989	FOXF2		KH2012:KH.C1.473
KH2012:KH.S1440.1		KH2012:KH.C1.1116	KY21.Chr1.1701	HAND2		KH2012:KH.C1.571
KH2012:KH.C12.417		KH2012:KH.C11.485	KY21.Chr11.345	IRX6		KH2012:KH.C1.729
KH2012:KH.L152.12		KH2012:KH.C1.1003	KY21.Chr1.1621	GLIPR2		KH2012:KH.C1.750
KH2012:KH.C1.242		KH2012:KH.C2.588	KY21.Chr2.1100	SULF1		KH2012:KH.C10.566
KH2012:KH.C12.201		KH2012:KH.L116.4	KY21.Chr11.551	SPNS1		KH2012:KH.C11.328
KH2012:KH.C1.570		KH2012:KH.L108.56	KY21.Chr2.1411	DEPDC1B		KH2012:KH.C11.389
KH2012:KH.L22.21		KH2012:KH.C12.67	KY21.Chr12.706	FHL2		KH2012:KH.C11.540
KH2012:KH.C3.814		KH2012:KH.C1.195	KY21.Chr1.207	CCDC62		KH2012:KH.C11.698
KH2012:KH.C1.697		KH2012:KH.S852.4	KY21.Chr4.1198	PLEKHO2		KH2012:KH.C12.14
KH2012:KH.L116.38		KH2012:KH.C8.883	KY21.Chr8.802	TTC22		KH2012:KH.C12.228
KH2012:KH.C1.728		KH2012:KH.C3.815	KY21.Chr3.1199	DSEL		KH2012:KH.C12.686
KH2012:KH.C7.476		KH2012:KH.C8.398	KY21.Chr8.320	PPP1R3B		KH2012:KH.C12.84
KH2012:KH.L9.22		KH2012:KH.C7.66	KY21.Chr7.540	CECR2		KH2012:KH.C13.27
KH2012:KH.C2.204		KH2012:KH.C12.466	KY21.Chr12.807	SOD2		KH2012:KH.C14.330
KH2012:KH.C9.615		KH2012:KH.C7.216	KY21.Chr7.790	PLEC		KH2012:KH.C14.391
KH2012:KH.C7.67		KH2012:KH.C9.697	KY21.Chr9.722	CTNNAL1		KH2012:KH.C14.585
KH2012:KH.C4.343		KH2012:KH.L41.44	KY21.Chr4.1061	SUV39H2		KH2012:KH.C2.1026
KH2012:KH.S683.3		KH2012:KH.C1.131				KH2012:KH.C2.139
KH2012:KH.C11.608		KH2012:KH.C1.428				KH2012:KH.C2.321
KH2012:KH.C1.1186		KH2012:KH.C1.445				KH2012:KH.C2.542
KH2012:KH.C11.673		KH2012:KH.C1.916				KH2012:KH.C2.844
KH2012:KH.C3.207		KH2012:KH.C1.960				KH2012:KH.C2.994
KH2012:KH.C8.309		KH2012:KH.C12.370				KH2012:KH.C3.379
KH2012:KH.L170.89		KH2012:KH.C14.12				KH2012:KH.C3.487
KH2012:KH.C8.477		KH2012:KH.C2.591				KH2012:KH.C4.125
KH2012:KH.C8.859		KH2012:KH.C3.228				KH2012:KH.C4.13
KH2012:KH.C10.125		KH2012:KH.C3.257				KH2012:KH.C4.27
KH2012:KH.C9.36		KH2012:KH.C3.276				KH2012:KH.C4.492
KH2012:KH.L4.23		KH2012:KH.C3.29				KH2012:KH.C4.697
KH2012:KH.C11.4		KH2012:KH.C3.84				KH2012:KH.C4.760
KH2012:KH.C3.47		KH2012:KH.C5.212				KH2012:KH.C5.363
KH2012:KH.C7.285		KH2012:KH.C5.608				KH2012:KH.C5.41
KH2012:KH.C1.20		KH2012:KH.C5.626				KH2012:KH.C5.610
KH2012:KH.L10.5		KH2012:KH.C5.64				KH2012:KH.C5.611
KH2012:KH.S553.5		KH2012:KH.C9.187				KH2012:KH.C6.162
KH2012:KH.L20.1		KH2012:KH.C9.286				KH2012:KH.C7.523
KH2012:KH.C5.41		KH2012:KH.C9.32				KH2012:KH.C7.613
KH2012:KH.L9.23		KH2012:KH.C9.373				KH2012:KH.C8.247
KH2012:KH.C11.698		KH2012:KH.L83.7				KH2012:KH.C8.350
KH2012:KH.C11.99		KH2012:KH.S919.2				KH2012:KH.C8.482
KH2012:KH.C4.635						KH2012:KH.C8.635
KH2012:KH.L116.92						KH2012:KH.C9.103
KH2012:KH.L4.33						KH2012:KH.C9.133
KH2012:KH.C8.573						KH2012:KH.C9.229
KH2012:KH.L13.35						KH2012:KH.C9.27
KH2012:KH.C2.995						KH2012:KH.C9.371
KH2012:KH.C1.117						KH2012:KH.C9.672
KH2012:KH.C3.316						KH2012:KH.C9.872
KH2012:KH.L59.5						KH2012:KH.L106.3
KH2012:KH.S2830.1						KH2012:KH.L119.8
KH2012:KH.C14.312						KH2012:KH.L13.35
KH2012:KH.S555.1						KH2012:KH.L139.17
KH2012:KH.S1265.1						KH2012:KH.L149.19
KH2012:KH.L44.13						KH2012:KH.L152.28
KH2012:KH.L17.2						KH2012:KH.L154.44
KH2012:KH.C4.57						KH2012:KH.L158.3
KH2012:KH.C8.135						KH2012:KH.L3.5
KH2012:KH.L37.67						KH2012:KH.L51.1
KH2012:KH.C8.649						KH2012:KH.L8.11
KH2012:KH.C8.163						KH2012:KH.L9.16
KH2012:KH.S725.5						KH2012:KH.L96.87
KH2012:KH.S714.3						KH2012:KH.S1066.3
KH2012:KH.C2.306						KH2012:KH.S1219.3
KH2012:KH.C7.436						KH2012:KH.S1269.1
KH2012:KH.C7.529						KH2012:KH.S164.16
KH2012:KH.C3.170						KH2012:KH.S447.2
KH2012:KH.C12.218						KH2012:KH.S555.1
KH2012:KH.C6.215						KH2012:KH.S683.3
KH2012:KH.C9.263						KH2012:KH.S852.6
KH2012:KH.C10.113						KH2012:KH.S916.1
KH2012:KH.C5.312
KH2012:KH.C1.44
KH2012:KH.C8.251
KH2012:KH.C9.538
KH2012:KH.C2.588
KH2012:KH.C12.49
KH2012:KH.L4.43
KH2012:KH.S1022.1
KH2012:KH.L108.56
KH2012:KH.L35.10
KH2012:KH.C6.97
KH2012:KH.C4.182
KH2012:KH.C8.595
KH2012:KH.C9.672
KH2012:KH.C14.310
KH2012:KH.C4.27
KH2012:KH.C8.247
KH2012:KH.C7.504
KH2012:KH.L96.15
KH2012:KH.C1.736
KH2012:KH.C2.514
KH2012:KH.C13.9
KH2012:KH.C12.67
KH2012:KH.L152.28
KH2012:KH.S423.6
KH2012:KH.C14.604
KH2012:KH.C11.389
KH2012:KH.S654.2
KH2012:KH.L18.35
KH2012:KH.C12.84
KH2012:KH.S447.2
KH2012:KH.L8.21
KH2012:KH.S460.5
KH2012:KH.C9.780
KH2012:KH.L166.5
KH2012:KH.C9.208
KH2012:KH.C14.111
KH2012:KH.C7.188
KH2012:KH.L116.4
KH2012:KH.C7.222
KH2012:KH.C2.158
KH2012:KH.C11.724
KH2012:KH.C14.12
KH2012:KH.C8.369
KH2012:KH.L24.23
KH2012:KH.C6.81
KH2012:KH.L97.11
KH2012:KH.C9.247
KH2012:KH.C4.453
KH2012:KH.C14.48
KH2012:KH.S363.6
KH2012:KH.C2.34
KH2012:KH.C12.453
KH2012:KH.C8.210
KH2012:KH.C8.332
KH2012:KH.L3.9
KH2012:KH.C2.982
KH2012:KH.C4.799
KH2012:KH.C8.743
KH2012:KH.C11.328
KH2012:KH.C8.116
KH2012:KH.L108.33
KH2012:KH.L141.67
KH2012:KH.C12.337
KH2012:KH.C12.443
KH2012:KH.L164.8
KH2012:KH.C5.597
KH2012:KH.L132.4
KH2012:KH.C2.803
KH2012:KH.C11.485
KH2012:KH.C6.110
KH2012:KH.C12.521
KH2012:KH.L37.70
KH2012:KH.S928.1
KH2012:KH.S391.3
KH2012:KH.C9.186
KH2012:KH.L154.44
KH2012:KH.L71.14
KH2012:KH.L116.66
KH2012:KH.C11.446
KH2012:KH.L4.17
KH2012:KH.L31.3
KH2012:KH.C2.994
KH2012:KH.C8.441
KH2012:KH.C5.55
KH2012:KH.S714.1
KH2012:KH.L96.32
KH2012:KH.C9.133
KH2012:KH.C12.442
KH2012:KH.L106.12
KH2012:KH.C14.464
KH2012:KH.C9.28
KH2012:KH.C10.83
KH2012:KH.C11.483
KH2012:KH.C5.63
KH2012:KH.C13.116
KH2012:KH.S852.2
KH2012:KH.C6.226
KH2012:KH.C3.510
KH2012:KH.C1.473
KH2012:KH.C10.209
KH2012:KH.C1.1278
KH2012:KH.C3.588
KH2012:KH.C1.120
KH2012:KH.C5.143
KH2012:KH.C8.128
KH2012:KH.C2.822
KH2012:KH.C7.253
KH2012:KH.C9.371
KH2012:KH.C13.193
KH2012:KH.C4.317
KH2012:KH.L40.4
KH2012:KH.C3.110
KH2012:KH.C4.45
KH2012:KH.C1.729
KH2012:KH.C13.73
KH2012:KH.S800.2
KH2012:KH.C1.217
KH2012:KH.C7.717
KH2012:KH.C3.812
KH2012:KH.C10.464
KH2012:KH.L53.21
KH2012:KH.L128.4
KH2012:KH.C10.299
KH2012:KH.L119.8
KH2012:KH.C12.472
KH2012:KH.L152.25
KH2012:KH.C12.675
KH2012:KH.C2.5
KH2012:KH.C12.11
KH2012:KH.C6.280
KH2012:KH.C10.586
KH2012:KH.C8.398
KH2012:KH.C9.705
KH2012:KH.C14.588
KH2012:KH.S483.2
KH2012:KH.C13.12
KH2012:KH.C2.464
KH2012:KH.C3.379
KH2012:KH.C1.300
KH2012:KH.L168.4
KH2012:KH.C4.327
KH2012:KH.C9.409
KH2012:KH.C5.360
KH2012:KH.C3.802
KH2012:KH.C9.548
KH2012:KH.C12.228
KH2012:KH.C9.29
KH2012:KH.C8.503
KH2012:KH.C10.534
KH2012:KH.S1336.3
KH2012:KH.C1.750
KH2012:KH.C4.795
KH2012:KH.C12.486
KH2012:KH.C4.125
KH2012:KH.L69.4
KH2012:KH.C7.318
KH2012:KH.C6.162
KH2012:KH.C9.38
KH2012:KH.C8.570
KH2012:KH.C14.211
KH2012:KH.C8.615
KH2012:KH.L4.14
KH2012:KH.C7.21
KH2012:KH.C9.697
KH2012:KH.C8.5
KH2012:KH.C14.479
KH2012:KH.S768.5
KH2012:KH.C2.542
KH2012:KH.S770.1
KH2012:KH.C3.139
KH2012:KH.L157.3
KH2012:KH.C3.501
KH2012:KH.C8.590
KH2012:KH.S1660.1
KH2012:KH.C11.620
KH2012:KH.C3.315
KH2012:KH.C2.223
KH2012:KH.C8.548
KH2012:KH.C9.582
KH2012:KH.S573.3
KH2012:KH.C4.391
KH2012:KH.C12.14
KH2012:KH.L96.11
KH2012:KH.C1.264
KH2012:KH.C1.573
KH2012:KH.C14.322
KH2012:KH.S455.4
KH2012:KH.C1.1101
KH2012:KH.C6.254
KH2012:KH.C9.190
KH2012:KH.C11.197
KH2012:KH.C1.456
KH2012:KH.C1.234
KH2012:KH.C8.272
KH2012:KH.C5.303
KH2012:KH.C7.141
KH2012:KH.C7.28
KH2012:KH.C10.494
KH2012:KH.C8.482
KH2012:KH.C8.624
KH2012:KH.L24.7
KH2012:KH.S598.3
KH2012:KH.L101.7
KH2012:KH.L50.15
KH2012:KH.L149.21
KH2012:KH.C1.612
KH2012:KH.C9.866
KH2012:KH.S916.1
KH2012:KH.C5.662
KH2012:KH.S164.16
KH2012:KH.C5.65
KH2012:KH.C6.249
KH2012:KH.C2.550
KH2012:KH.C11.236
KH2012:KH.C1.213
KH2012:KH.L64.4
KH2012:KH.C14.492
KH2012:KH.C9.612
KH2012:KH.C11.602
KH2012:KH.C10.236
KH2012:KH.L84.24
KH2012:KH.C12.233
KH2012:KH.C2.318
KH2012:KH.S406.3
KH2012:KH.L142.6
KH2012:KH.C3.74
KH2012:KH.C3.719
KH2012:KH.L141.53
KH2012:KH.C5.428
KH2012:KH.L96.87
KH2012:KH.L102.8
KH2012:KH.C4.708
KH2012:KH.C9.161
KH2012:KH.L170.82
KH2012:KH.C8.331
KH2012:KH.C14.259
KH2012:KH.C5.107
KH2012:KH.S298.1
KH2012:KH.C1.280
KH2012:KH.C3.9
KH2012:KH.C5.663
KH2012:KH.C1.216
KH2012:KH.L10.25
KH2012:KH.C9.790
KH2012:KH.C10.392
KH2012:KH.C9.78
KH2012:KH.S852.6
KH2012:KH.C4.106
KH2012:KH.C1.355
KH2012:KH.S1577.1
KH2012:KH.C1.1287
KH2012:KH.C10.434
KH2012:KH.C12.319
KH2012:KH.C5.61
KH2012:KH.L109.5
KH2012:KH.C1.618
KH2012:KH.S1510.1
KH2012:KH.C2.447
KH2012:KH.C4.467
KH2012:KH.C8.883
KH2012:KH.L84.25
KH2012:KH.C14.391
KH2012:KH.C12.409
KH2012:KH.C2.725
KH2012:KH.C11.726
KH2012:KH.C6.118
KH2012:KH.C10.428
KH2012:KH.L96.97
KH2012:KH.L96.113
KH2012:KH.C3.819
KH2012:KH.C2.436
KH2012:KH.S584.4
KH2012:KH.C12.212
KH2012:KH.C1.952
KH2012:KH.C8.725
KH2012:KH.S899.4
KH2012:KH.C7.66
KH2012:KH.L5.1
KH2012:KH.C2.324
KH2012:KH.C12.117
KH2012:KH.S910.6
KH2012:KH.C7.633
KH2012:KH.C5.397
KH2012:KH.C8.350
KH2012:KH.C5.123
KH2012:KH.C1.710
KH2012:KH.C8.508
KH2012:KH.C5.317
KH2012:KH.L117.3
KH2012:KH.C2.697
KH2012:KH.C3.715
KH2012:KH.L18.26
KH2012:KH.C11.664
KH2012:KH.S2058.1
KH2012:KH.C3.371
KH2012:KH.C5.84
KH2012:KH.S654.1
KH2012:KH.L170.69
KH2012:KH.C14.91
KH2012:KH.C11.723
KH2012:KH.C9.406
KH2012:KH.C11.54
KH2012:KH.C6.32
KH2012:KH.C4.461
KH2012:KH.C3.260
KH2012:KH.C10.370
KH2012:KH.L149.16
KH2012:KH.C11.97
KH2012:KH.C10.613
KH2012:KH.C8.275
KH2012:KH.C1.273
KH2012:KH.C1.813
KH2012:KH.C14.295
KH2012:KH.S437.11
KH2012:KH.C12.575
KH2012:KH.C2.217
KH2012:KH.C11.89
KH2012:KH.S654.3
KH2012:KH.C8.920
KH2012:KH.C4.173
KH2012:KH.C14.585
KH2012:KH.C8.581
KH2012:KH.C3.828
KH2012:KH.C9.476
KH2012:KH.L71.19
KH2012:KH.C14.514
KH2012:KH.L51.1
KH2012:KH.C1.235
KH2012:KH.C11.674
KH2012:KH.C10.461
KH2012:KH.L96.39
KH2012:KH.C7.515
KH2012:KH.C11.532
KH2012:KH.C4.29
KH2012:KH.C6.73
KH2012:KH.C8.446
KH2012:KH.C14.52
KH2012:KH.C5.161
KH2012:KH.C1.785
KH2012:KH.C14.504
KH2012:KH.C11.201
KH2012:KH.C3.228
KH2012:KH.C12.282
KH2012:KH.L108.14
KH2012:KH.L108.20
KH2012:KH.C9.379
KH2012:KH.S1269.1
KH2012:KH.C12.59
KH2012:KH.L149.15
KH2012:KH.L108.42
KH2012:KH.C2.240
KH2012:KH.L13.1
KH2012:KH.C8.405
KH2012:KH.C9.284
KH2012:KH.C5.311
KH2012:KH.S364.3
KH2012:KH.C14.213
KH2012:KH.C14.203
KH2012:KH.C7.100
KH2012:KH.L170.48
KH2012:KH.C2.570
KH2012:KH.C12.456
KH2012:KH.S1600.2
KH2012:KH.S1065.2
KH2012:KH.C1.96
KH2012:KH.C10.561
KH2012:KH.C8.449
KH2012:KH.C8.787
KH2012:KH.C13.4
KH2012:KH.C11.235
KH2012:KH.C8.823
ENSCING00000025213
KH2012:KH.C2.69
KH2012:KH.C1.916
KH2012:KH.C12.214
KH2012:KH.S584.5
KH2012:KH.C12.543
KH2012:KH.C12.687
KH2012:KH.C14.448
KH2012:KH.C1.1078
KH2012:KH.C8.899
KH2012:KH.S498.1
KH2012:KH.C2.337
KH2012:KH.C10.347
KH2012:KH.C9.380
KH2012:KH.C8.601
KH2012:KH.C3.640
KH2012:KH.L13.14
KH2012:KH.C11.434
KH2012:KH.C4.37
KH2012:KH.C11.691
KH2012:KH.L172.3
KH2012:KH.L18.50
KH2012:KH.C9.312
KH2012:KH.C8.543
KH2012:KH.C11.732
KH2012:KH.S1214.2
KH2012:KH.C8.760
KH2012:KH.L139.24
KH2012:KH.L133.13
KH2012:KH.C14.179
KH2012:KH.C3.487
KH2012:KH.C10.143
KH2012:KH.L84.28
KH2012:KH.C3.106
KH2012:KH.S345.2
KH2012:KH.C8.459
KH2012:KH.C3.589
KH2012:KH.C2.1006
KH2012:KH.C3.856
KH2012:KH.C3.885
KH2012:KH.C2.582
KH2012:KH.L76.6
KH2012:KH.C5.339
KH2012:KH.L170.7
KH2012:KH.L108.6
KH2012:KH.C1.822
KH2012:KH.C7.439
KH2012:KH.L104.1
KH2012:KH.S521.1
KH2012:KH.C1.129
KH2012:KH.L170.47
KH2012:KH.C7.674
KH2012:KH.L106.3
KH2012:KH.L20.49
KH2012:KH.S1402.1
KH2012:KH.S1236.1
KH2012:KH.C10.129
KH2012:KH.C2.15
KH2012:KH.L141.71
KH2012:KH.L170.91
KH2012:KH.L170.19
KH2012:KH.C1.86
KH2012:KH.C12.298
KH2012:KH.L108.21
KH2012:KH.C7.329
KH2012:KH.C12.381
KH2012:KH.C10.155
KH2012:KH.C3.690
KH2012:KH.C7.570
KH2012:KH.C10.441
KH2012:KH.C13.100
KH2012:KH.C13.27
KH2012:KH.L130.9
KH2012:KH.C9.250
KH2012:KH.C12.120
KH2012:KH.C2.492
KH2012:KH.C8.322
KH2012:KH.C2.495
KH2012:KH.L96.98
KH2012:KH.C2.1068
KH2012:KH.C14.392
KH2012:KH.C5.378
KH2012:KH.L9.37
KH2012:KH.C2.24
KH2012:KH.C9.763
KH2012:KH.C3.30
KH2012:KH.C11.636
KH2012:KH.C2.945
KH2012:KH.C1.202
KH2012:KH.C11.540
KH2012:KH.C5.429
KH2012:KH.L139.5
KH2012:KH.C7.463
KH2012:KH.C8.86
KH2012:KH.C3.84
KH2012:KH.C8.72
KH2012:KH.C4.164
KH2012:KH.C4.392
KH2012:KH.C11.188
KH2012:KH.C3.448
KH2012:KH.C11.114
KH2012:KH.L17.15
KH2012:KH.L153.32
KH2012:KH.C11.51
KH2012:KH.L71.7
KH2012:KH.C14.330
KH2012:KH.C4.735
KH2012:KH.C5.18
KH2012:KH.L152.49
KH2012:KH.C2.401
KH2012:KH.C6.108
KH2012:KH.L124.21
KH2012:KH.L161.1
KH2012:KH.C3.743
KH2012:KH.C1.135
KH2012:KH.C12.225
KH2012:KH.C9.833
KH2012:KH.C3.323
KH2012:KH.C13.135
KH2012:KH.C8.97
KH2012:KH.C9.301
KH2012:KH.C7.477
KH2012:KH.L7.23
KH2012:KH.L127.3
KH2012:KH.C11.142
KH2012:KH.S852.5
KH2012:KH.C3.447
KH2012:KH.C3.331
KH2012:KH.C14.73
KH2012:KH.S562.2
KH2012:KH.C9.511
KH2012:KH.C1.445
KH2012:KH.C10.242
KH2012:KH.C1.32
KH2012:KH.C8.186
KH2012:KH.C9.410
KH2012:KH.C12.321
KH2012:KH.L119.21
KH2012:KH.C12.55
KH2012:KH.C11.591
KH2012:KH.L133.4
KH2012:KH.C1.1277
KH2012:KH.C5.191
KH2012:KH.C9.717
KH2012:KH.C8.422
KH2012:KH.C4.365
KH2012:KH.C1.227
KH2012:KH.C3.818
KH2012:KH.C3.116
KH2012:KH.C3.699
KH2012:KH.C5.595
KH2012:KH.C11.252
KH2012:KH.S1251.1
KH2012:KH.C12.671
KH2012:KH.C14.458
KH2012:KH.C9.872
KH2012:KH.L87.28
KH2012:KH.C9.529
KH2012:KH.C9.32
KH2012:KH.C1.659
KH2012:KH.C2.441
KH2012:KH.C5.608
KH2012:KH.C6.75
KH2012:KH.C5.486
KH2012:KH.C10.310
KH2012:KH.L153.65
KH2012:KH.C8.64
KH2012:KH.C1.75
KH2012:KH.C3.626
KH2012:KH.C10.566
KH2012:KH.L37.7
KH2012:KH.S115.15
KH2012:KH.L139.10
KH2012:KH.C3.258
KH2012:KH.C4.737
KH2012:KH.C7.216
KH2012:KH.C9.778
KH2012:KH.C11.368
KH2012:KH.C5.257
KH2012:KH.C4.449
KH2012:KH.S364.8
KH2012:KH.C2.2
KH2012:KH.C4.738
KH2012:KH.L141.31
KH2012:KH.C8.230
KH2012:KH.L69.3
KH2012:KH.C2.49
KH2012:KH.S1163.1
KH2012:KH.L153.26
KH2012:KH.C3.148
KH2012:KH.C4.16
KH2012:KH.C6.132
KH2012:KH.L110.2
KH2012:KH.L153.10
KH2012:KH.C8.900
KH2012:KH.C5.425
KH2012:KH.C7.148
KH2012:KH.C9.238
KH2012:KH.C11.226
KH2012:KH.L13.15
KH2012:KH.L95.18
KH2012:KH.L128.11
KH2012:KH.C5.579
KH2012:KH.L119.22
KH2012:KH.C11.397
KH2012:KH.C7.119
KH2012:KH.C3.888
KH2012:KH.S927.3
KH2012:KH.C3.69
KH2012:KH.C3.120
KH2012:KH.C12.204
KH2012:KH.C9.430
KH2012:KH.C8.710
KH2012:KH.C5.142
KH2012:KH.L87.5
KH2012:KH.L173.9
KH2012:KH.L11.6
KH2012:KH.C7.232
KH2012:KH.C3.253
KH2012:KH.C9.168
KH2012:KH.C1.609
KH2012:KH.C11.561
KH2012:KH.C12.380
KH2012:KH.C12.370
KH2012:KH.C9.570
KH2012:KH.C6.243
KH2012:KH.C4.602
KH2012:KH.C1.1141
KH2012:KH.C12.416
KH2012:KH.C1.701
KH2012:KH.C5.634
KH2012:KH.C7.386
KH2012:KH.C8.291
KH2012:KH.C9.187
KH2012:KH.C6.135
KH2012:KH.C5.358
KH2012:KH.C11.169
KH2012:KH.C9.82
KH2012:KH.C3.65
KH2012:KH.C3.16
KH2012:KH.C11.487
KH2012:KH.C4.398
KH2012:KH.C4.6
KH2012:KH.C1.1184
KH2012:KH.C7.299
KH2012:KH.S164.8
KH2012:KH.C1.376
KH2012:KH.C10.451
KH2012:KH.C4.285
KH2012:KH.C9.285
KH2012:KH.L108.40
KH2012:KH.C5.346
KH2012:KH.C5.286
KH2012:KH.C3.249
KH2012:KH.C2.339
KH2012:KH.C1.677
KH2012:KH.C2.823
KH2012:KH.S1642.2
KH2012:KH.C12.70
KH2012:KH.C8.9
KH2012:KH.C2.844
KH2012:KH.C10.40
KH2012:KH.C8.560
KH2012:KH.C8.675
KH2012:KH.C4.613
KH2012:KH.S396.4
KH2012:KH.C1.426
KH2012:KH.C13.140
KH2012:KH.C7.344
KH2012:KH.C1.616
KH2012:KH.C10.581
KH2012:KH.S545.2
KH2012:KH.C5.212
KH2012:KH.C3.257
KH2012:KH.L164.20
KH2012:KH.C10.610
KH2012:KH.C5.610
KH2012:KH.C2.951
KH2012:KH.C13.164
KH2012:KH.L96.7
KH2012:KH.L37.11
KH2012:KH.S2213.1
KH2012:KH.C7.55
KH2012:KH.L4.3
KH2012:KH.L170.2
KH2012:KH.L65.28
KH2012:KH.L119.20
KH2012:KH.C8.801
KH2012:KH.C2.534
KH2012:KH.C10.44
KH2012:KH.L157.5
KH2012:KH.C3.276
KH2012:KH.C2.593
KH2012:KH.C11.481
KH2012:KH.C3.678
KH2012:KH.C11.231
KH2012:KH.C9.11
KH2012:KH.C1.571
KH2012:KH.C14.125
KH2012:KH.C1.714
KH2012:KH.C5.165
KH2012:KH.C7.63
KH2012:KH.C5.616
KH2012:KH.C4.496
KH2012:KH.C1.240
KH2012:KH.C2.272
KH2012:KH.C3.152
KH2012:KH.C1.821
KH2012:KH.C9.279
KH2012:KH.S1266.1
KH2012:KH.C4.313
KH2012:KH.C8.616
KH2012:KH.C9.347
KH2012:KH.C6.137
KH2012:KH.S1227.1
KH2012:KH.C14.287
KH2012:KH.C12.283
KH2012:KH.S610.2
KH2012:KH.L75.3
KH2012:KH.C11.551
KH2012:KH.S2635.1
KH2012:KH.C1.274
KH2012:KH.C9.631
KH2012:KH.L50.17
KH2012:KH.C3.713
KH2012:KH.L41.24
KH2012:KH.C4.206
KH2012:KH.C12.678
KH2012:KH.C2.325
KH2012:KH.C6.140
KH2012:KH.S164.3
KH2012:KH.C1.338
KH2012:KH.C4.480
KH2012:KH.C12.532
KH2012:KH.C4.492
KH2012:KH.L152.20
KH2012:KH.C2.981
KH2012:KH.C10.495
KH2012:KH.S675.2
KH2012:KH.C9.244
KH2012:KH.C3.878
KH2012:KH.C5.132
KH2012:KH.C12.630
KH2012:KH.S403.2
KH2012:KH.C3.550
KH2012:KH.C9.233
KH2012:KH.C1.460
KH2012:KH.L112.32
KH2012:KH.C4.277
KH2012:KH.L8.11
KH2012:KH.C2.13
KH2012:KH.S521.8
KH2012:KH.L108.50
KH2012:KH.C9.198
KH2012:KH.C1.131
KH2012:KH.C7.146
KH2012:KH.C12.466
KH2012:KH.L57.18
KH2012:KH.C14.193
KH2012:KH.C9.325
KH2012:KH.S369.4
KH2012:KH.C4.471
KH2012:KH.C5.667
KH2012:KH.C2.591
KH2012:KH.C9.794
KH2012:KH.L154.41
KH2012:KH.C14.130
KH2012:KH.C5.44
KH2012:KH.S563.1
KH2012:KH.C2.652
KH2012:KH.C12.403
KH2012:KH.C10.587
KH2012:KH.C7.491
KH2012:KH.C2.575
KH2012:KH.L96.21
KH2012:KH.L95.4
KH2012:KH.L112.28
KH2012:KH.C3.551
KH2012:KH.S2122.1
KH2012:KH.C2.389
KH2012:KH.C3.241
KH2012:KH.C3.386
KH2012:KH.C7.251
KH2012:KH.C7.390
KH2012:KH.L154.19
KH2012:KH.C5.523
KH2012:KH.C9.281
KH2012:KH.L141.6
KH2012:KH.C3.246
KH2012:KH.L142.8
KH2012:KH.C2.41
KH2012:KH.C13.174
KH2012:KH.C8.196
KH2012:KH.C9.698
KH2012:KH.C11.697
KH2012:KH.C4.620
KH2012:KH.L96.10
KH2012:KH.C8.757
KH2012:KH.C8.216
KH2012:KH.C3.227
KH2012:KH.C2.768
KH2012:KH.C3.749
KH2012:KH.L126.11
KH2012:KH.C7.69
KH2012:KH.C2.134
KH2012:KH.C1.98
KH2012:KH.C2.1039
KH2012:KH.C1.523
KH2012:KH.C4.597
KH2012:KH.S1716.2
KH2012:KH.C14.361
KH2012:KH.S1593.2
KH2012:KH.C5.276
KH2012:KH.C10.467
KH2012:KH.L57.4
KH2012:KH.C2.410
KH2012:KH.C2.99
KH2012:KH.C11.611
KH2012:KH.C8.706
KH2012:KH.C9.8
KH2012:KH.C11.700
KH2012:KH.C9.172
KH2012:KH.L9.30
KH2012:KH.C3.665
KH2012:KH.C2.124
KH2012:KH.C3.441
KH2012:KH.C5.363
KH2012:KH.S164.1
KH2012:KH.C14.611
KH2012:KH.C1.1208
KH2012:KH.C14.45
KH2012:KH.L116.30
KH2012:KH.C12.114
KH2012:KH.C11.55
KH2012:KH.S642.1
KH2012:KH.C10.562
KH2012:KH.C4.372
KH2012:KH.C9.428
KH2012:KH.C14.31
KH2012:KH.C8.682
KH2012:KH.C1.428
KH2012:KH.C8.737
KH2012:KH.C14.168
KH2012:KH.C3.472
KH2012:KH.C4.13
KH2012:KH.C3.394
KH2012:KH.C12.634
KH2012:KH.C8.808
KH2012:KH.L138.1
KH2012:KH.C9.838
KH2012:KH.S938.2
KH2012:KH.C10.37
KH2012:KH.C12.311
KH2012:KH.C1.552
KH2012:KH.C6.55
KH2012:KH.L153.98
KH2012:KH.L147.9
KH2012:KH.C12.265
KH2012:KH.C11.74
KH2012:KH.L13.9
KH2012:KH.C7.295
KH2012:KH.C12.107
KH2012:KH.C5.25
KH2012:KH.C14.454
KH2012:KH.L4.13
KH2012:KH.C2.290
KH2012:KH.C3.815
KH2012:KH.L94.1
KH2012:KH.C14.269
KH2012:KH.C1.419
KH2012:KH.L63.27
KH2012:KH.C11.678
KH2012:KH.C12.686
KH2012:KH.C6.76
KH2012:KH.C7.196
KH2012:KH.L60.13
KH2012:KH.C9.254
KH2012:KH.C4.253
KH2012:KH.C1.138
KH2012:KH.C1.762
KH2012:KH.C3.849
KH2012:KH.S1012.2
KH2012:KH.C2.36
KH2012:KH.C2.427
KH2012:KH.C10.590
KH2012:KH.C4.370
KH2012:KH.C9.103
KH2012:KH.C1.1275
KH2012:KH.C9.286
KH2012:KH.C12.372
KH2012:KH.C11.685
KH2012:KH.L4.22
KH2012:KH.C1.953
KH2012:KH.C9.282
KH2012:KH.C5.530
KH2012:KH.C5.197
KH2012:KH.C3.610
KH2012:KH.C3.82
KH2012:KH.L76.2
KH2012:KH.C8.772
KH2012:KH.C1.960
KH2012:KH.C7.221
KH2012:KH.C4.5
KH2012:KH.C10.421
KH2012:KH.C3.452
KH2012:KH.C9.515
KH2012:KH.C1.179
KH2012:KH.C7.195
KH2012:KH.C10.305
KH2012:KH.S902.1
KH2012:KH.C5.464
KH2012:KH.L4.41
KH2012:KH.C12.189
KH2012:KH.C4.295
KH2012:KH.C3.14
KH2012:KH.L41.4
KH2012:KH.L63.2
KH2012:KH.C12.99
KH2012:KH.L112.15
KH2012:KH.L108.3
KH2012:KH.C3.44
KH2012:KH.C12.384
KH2012:KH.C4.623
KH2012:KH.C5.359
KH2012:KH.C3.470
KH2012:KH.C5.386
KH2012:KH.C7.277
KH2012:KH.C1.251
KH2012:KH.L124.18
KH2012:KH.S621.8
KH2012:KH.C9.373
KH2012:KH.C6.13
KH2012:KH.C5.604
KH2012:KH.S2102.2
KH2012:KH.C2.920
KH2012:KH.C1.195
KH2012:KH.C7.60
KH2012:KH.C2.716
KH2012:KH.S1735.1
KH2012:KH.C2.890
KH2012:KH.L97.3
KH2012:KH.C2.1026
KH2012:KH.C9.609
KH2012:KH.C1.647
KH2012:KH.L37.2
KH2012:KH.C2.415
KH2012:KH.C10.245
KH2012:KH.L18.138
KH2012:KH.C10.211
KH2012:KH.C7.527
KH2012:KH.L144.2
KH2012:KH.S1336.2
KH2012:KH.C9.369
KH2012:KH.L9.2
KH2012:KH.C1.303
KH2012:KH.L8.14
KH2012:KH.C2.16
KH2012:KH.C7.392
KH2012:KH.C10.559
KH2012:KH.S516.2
KH2012:KH.C2.430
KH2012:KH.C11.271
KH2012:KH.C9.163
KH2012:KH.C9.468
KH2012:KH.C4.760
KH2012:KH.C1.1194
KH2012:KH.L110.1
KH2012:KH.C8.367
KH2012:KH.C9.131
KH2012:KH.C1.1106
KH2012:KH.C8.746
KH2012:KH.C5.214
KH2012:KH.C1.977
KH2012:KH.L22.37
KH2012:KH.C2.720
KH2012:KH.C9.182
KH2012:KH.C1.780
KH2012:KH.C14.266
KH2012:KH.C6.234
KH2012:KH.L75.6
KH2012:KH.S545.5
KH2012:KH.C2.1000
KH2012:KH.L129.2
KH2012:KH.C10.504
KH2012:KH.C3.633
KH2012:KH.C14.37
KH2012:KH.L135.2
KH2012:KH.L157.4
KH2012:KH.C7.804
KH2012:KH.S761.1
KH2012:KH.C7.709
KH2012:KH.S115.16
KH2012:KH.S714.4
KH2012:KH.C3.920
KH2012:KH.C1.58
KH2012:KH.S618.5
KH2012:KH.C4.357
KH2012:KH.L172.6
KH2012:KH.S1386.2
KH2012:KH.C6.186
KH2012:KH.C8.355
KH2012:KH.C3.800
KH2012:KH.C8.676
KH2012:KH.C11.323
KH2012:KH.C2.615
KH2012:KH.L9.25
KH2012:KH.C3.27
KH2012:KH.C8.677
KH2012:KH.C4.436
KH2012:KH.C7.209
KH2012:KH.C8.562
KH2012:KH.L151.2
KH2012:KH.L116.69
KH2012:KH.C4.189
KH2012:KH.C1.860
KH2012:KH.C11.560
KH2012:KH.C9.1
KH2012:KH.L9.9
KH2012:KH.C4.300
KH2012:KH.C2.973
KH2012:KH.L97.8
KH2012:KH.L146.6
KH2012:KH.C4.303
KH2012:KH.L18.41
KH2012:KH.C9.359
KH2012:KH.L21.2
KH2012:KH.C8.850
KH2012:KH.C5.211
KH2012:KH.C10.565
KH2012:KH.C7.414
KH2012:KH.C4.699
KH2012:KH.C9.389
KH2012:KH.C3.889
KH2012:KH.C3.133
KH2012:KH.C14.188
KH2012:KH.C10.395
KH2012:KH.C1.1113
KH2012:KH.C5.64
KH2012:KH.C2.28
KH2012:KH.C14.229
KH2012:KH.C11.582
KH2012:KH.C9.623
KH2012:KH.L107.1
KH2012:KH.L142.1
KH2012:KH.C14.145
KH2012:KH.C3.184
KH2012:KH.C11.156
KH2012:KH.C12.33
KH2012:KH.L152.54
KH2012:KH.C3.85
KH2012:KH.C5.343
KH2012:KH.C12.289
KH2012:KH.C5.245
KH2012:KH.C7.523
KH2012:KH.L18.78
KH2012:KH.C9.44
KH2012:KH.C5.372
KH2012:KH.C3.348
KH2012:KH.L7.22
KH2012:KH.C3.36
KH2012:KH.C8.118
KH2012:KH.C1.1129
KH2012:KH.L51.6
KH2012:KH.C8.353
KH2012:KH.L86.1
KH2012:KH.C8.700
KH2012:KH.C8.824
KH2012:KH.C9.749
KH2012:KH.C10.499
KH2012:KH.S966.2
KH2012:KH.S1111.1
KH2012:KH.C2.933
KH2012:KH.S1116.2
KH2012:KH.L152.39
KH2012:KH.C3.670
KH2012:KH.C7.247
KH2012:KH.C9.654
KH2012:KH.S1219.3
KH2012:KH.C3.776
KH2012:KH.C14.208
KH2012:KH.C3.197
KH2012:KH.L116.36
KH2012:KH.C5.550
KH2012:KH.S1066.3
KH2012:KH.L141.41
KH2012:KH.C12.578
KH2012:KH.C7.127
KH2012:KH.L165.7
KH2012:KH.C12.103
KH2012:KH.C14.564
KH2012:KH.C5.656
KH2012:KH.C9.426
KH2012:KH.C5.155
KH2012:KH.S966.6
KH2012:KH.C2.195
KH2012:KH.C1.459
KH2012:KH.C9.641
KH2012:KH.C11.238
KH2012:KH.C7.308
KH2012:KH.C5.56
KH2012:KH.L84.23
KH2012:KH.C14.264
KH2012:KH.C1.1179
KH2012:KH.S899.2
KH2012:KH.C9.181
KH2012:KH.S595.6
KH2012:KH.S910.2
KH2012:KH.L17.6
KH2012:KH.L23.3
KH2012:KH.C7.236
KH2012:KH.C1.437
KH2012:KH.C9.105
KH2012:KH.L96.52
KH2012:KH.C8.771
KH2012:KH.C8.211
KH2012:KH.S1293.2
KH2012:KH.C6.114
KH2012:KH.C3.603
KH2012:KH.L116.23
KH2012:KH.C14.515
KH2012:KH.L124.12
KH2012:KH.C14.422
KH2012:KH.C9.358
KH2012:KH.C4.151
KH2012:KH.C4.56
KH2012:KH.C9.169
KH2012:KH.C4.244
KH2012:KH.L134.5
KH2012:KH.L134.4
KH2012:KH.C2.321
KH2012:KH.C5.408
KH2012:KH.C11.523
KH2012:KH.C8.635
KH2012:KH.C12.30
KH2012:KH.L92.5
KH2012:KH.C9.127
KH2012:KH.L9.16
KH2012:KH.L34.22
KH2012:KH.C11.173
KH2012:KH.L34.7
KH2012:KH.C5.626
KH2012:KH.C12.374
KH2012:KH.C3.695
KH2012:KH.C14.619
KH2012:KH.C7.276
KH2012:KH.C9.364
KH2012:KH.C2.1044
KH2012:KH.C4.469
KH2012:KH.L24.25
KH2012:KH.C6.305
KH2012:KH.C3.831
KH2012:KH.L53.12
KH2012:KH.C4.794
KH2012:KH.C2.797
KH2012:KH.S389.2
KH2012:KH.C10.80
KH2012:KH.C14.286
KH2012:KH.C6.22
KH2012:KH.C12.444
KH2012:KH.C11.50
KH2012:KH.L154.27
KH2012:KH.C14.228
KH2012:KH.C1.1062
KH2012:KH.L18.97
KH2012:KH.C2.106
KH2012:KH.C2.776
KH2012:KH.C2.855
KH2012:KH.C2.445
KH2012:KH.C1.1199
KH2012:KH.C7.50
KH2012:KH.C2.721
KH2012:KH.C12.448
KH2012:KH.S654.5
KH2012:KH.C9.711
KH2012:KH.C1.72
KH2012:KH.L116.55
KH2012:KH.C8.703
KH2012:KH.C1.404
KH2012:KH.L132.18
KH2012:KH.C7.3
KH2012:KH.L141.77
KH2012:KH.C3.623
KH2012:KH.C6.82
KH2012:KH.C9.617
KH2012:KH.C3.407
KH2012:KH.L95.8
KH2012:KH.C11.466
KH2012:KH.C1.814
KH2012:KH.C3.15
KH2012:KH.C14.502
KH2012:KH.C9.818
KH2012:KH.S695.1
KH2012:KH.L135.4
KH2012:KH.C8.531
KH2012:KH.C8.192
KH2012:KH.S691.4
KH2012:KH.C10.530
KH2012:KH.C9.125
KH2012:KH.L20.4
KH2012:KH.L13.16
KH2012:KH.C6.225
KH2012:KH.C3.31
KH2012:KH.C5.448
KH2012:KH.S562.6
KH2012:KH.S115.36
KH2012:KH.C7.31
KH2012:KH.C9.355
KH2012:KH.C1.385
KH2012:KH.C1.197
KH2012:KH.C9.305
KH2012:KH.C2.139
KH2012:KH.C9.183
KH2012:KH.C11.171
KH2012:KH.L112.14
KH2012:KH.C1.1043
KH2012:KH.C2.510
KH2012:KH.S1729.1
KH2012:KH.L18.15
KH2012:KH.C11.371
KH2012:KH.C9.202
KH2012:KH.L8.2
KH2012:KH.L5.11
KH2012:KH.C2.1067
KH2012:KH.L134.21
KH2012:KH.L9.1
KH2012:KH.C9.93
KH2012:KH.C5.189
KH2012:KH.C8.886
KH2012:KH.C1.48
KH2012:KH.C8.753
KH2012:KH.C6.39
KH2012:KH.C14.82
KH2012:KH.C1.610
KH2012:KH.C1.1170
KH2012:KH.C14.234
KH2012:KH.C12.87
KH2012:KH.C14.384
KH2012:KH.C11.334
KH2012:KH.S1220.2
KH2012:KH.C4.76
KH2012:KH.C8.604
KH2012:KH.C3.17
KH2012:KH.C1.80
KH2012:KH.L63.22
KH2012:KH.C11.653
KH2012:KH.C3.409
KH2012:KH.C11.469
KH2012:KH.L153.28
KH2012:KH.C4.741
KH2012:KH.C3.898
KH2012:KH.C9.888
KH2012:KH.C10.151
KH2012:KH.C3.605
KH2012:KH.L12.1
KH2012:KH.S1764.1
KH2012:KH.L69.11
KH2012:KH.C2.358
KH2012:KH.C9.746
KH2012:KH.C1.145
KH2012:KH.C2.746
KH2012:KH.C2.108
KH2012:KH.S610.1
KH2012:KH.C3.842
KH2012:KH.L18.32
KH2012:KH.L20.14
KH2012:KH.S1480.2
KH2012:KH.C8.53
KH2012:KH.C13.5
KH2012:KH.L50.19
KH2012:KH.C11.187
KH2012:KH.C11.41
KH2012:KH.C12.238
KH2012:KH.C14.190
KH2012:KH.C7.235
KH2012:KH.C4.41
KH2012:KH.C3.597
KH2012:KH.L88.2
KH2012:KH.C5.392
KH2012:KH.L153.78
KH2012:KH.C7.70
KH2012:KH.L152.15
KH2012:KH.S115.5
KH2012:KH.C4.53
KH2012:KH.C3.862
KH2012:KH.C14.396
KH2012:KH.S1105.1
KH2012:KH.L41.21
KH2012:KH.L170.93
KH2012:KH.L85.1
KH2012:KH.L18.6
KH2012:KH.C9.534
KH2012:KH.S164.23
KH2012:KH.C10.485
KH2012:KH.C1.663
KH2012:KH.C1.233
KH2012:KH.L170.13
KH2012:KH.C12.383
KH2012:KH.C1.834
KH2012:KH.C8.140
KH2012:KH.C2.964
KH2012:KH.C14.141
KH2012:KH.C1.1192
KH2012:KH.C4.119
KH2012:KH.C5.175
KH2012:KH.C13.173
KH2012:KH.C11.607
KH2012:KH.C3.624
KH2012:KH.L60.7
KH2012:KH.C1.1003
KH2012:KH.L149.19
KH2012:KH.C9.139
KH2012:KH.S583.3
KH2012:KH.C5.4
KH2012:KH.C10.287
KH2012:KH.C7.440
KH2012:KH.C10.27
KH2012:KH.C10.100
KH2012:KH.L76.1
KH2012:KH.S1236.2
KH2012:KH.C7.368
KH2012:KH.C4.162
KH2012:KH.L142.9
KH2012:KH.C2.1028
KH2012:KH.C14.320
KH2012:KH.C1.329
KH2012:KH.L10.3
KH2012:KH.L13.5
KH2012:KH.C12.696
KH2012:KH.C10.187
KH2012:KH.C2.138
KH2012:KH.C3.671
KH2012:KH.C14.212
KH2012:KH.C6.98
KH2012:KH.C2.145
KH2012:KH.C9.150
KH2012:KH.C8.282
KH2012:KH.C9.255
KH2012:KH.C1.53
KH2012:KH.C11.505
KH2012:KH.C5.606
KH2012:KH.C8.103
KH2012:KH.C2.208
KH2012:KH.C2.937
KH2012:KH.L96.66
KH2012:KH.C9.156
KH2012:KH.C8.914
KH2012:KH.C14.424
KH2012:KH.C7.744
KH2012:KH.C1.1222
KH2012:KH.C7.244
KH2012:KH.C1.39
KH2012:KH.L158.3
KH2012:KH.C5.243
KH2012:KH.C3.219
KH2012:KH.C1.270
KH2012:KH.C11.614
KH2012:KH.L22.35
KH2012:KH.L170.94
KH2012:KH.S1906.2
KH2012:KH.C1.276
KH2012:KH.L41.44
KH2012:KH.C2.688
KH2012:KH.C1.634
KH2012:KH.L17.3
KH2012:KH.C12.3
KH2012:KH.S621.6
KH2012:KH.L63.8
KH2012:KH.L19.8
KH2012:KH.C9.449
KH2012:KH.C13.62
KH2012:KH.C4.616
KH2012:KH.C2.617
KH2012:KH.C3.932
KH2012:KH.S1742.1
KH2012:KH.S594.1
KH2012:KH.S369.8
KH2012:KH.C4.530
KH2012:KH.C2.516
KH2012:KH.L7.18
KH2012:KH.C1.681
KH2012:KH.S916.3
KH2012:KH.S1610.2
KH2012:KH.C6.170
KH2012:KH.C8.132
KH2012:KH.C8.290
KH2012:KH.C7.342
KH2012:KH.C12.305
KH2012:KH.C11.306
KH2012:KH.C7.551
KH2012:KH.C9.211
KH2012:KH.C9.879
KH2012:KH.L166.1
KH2012:KH.L150.3
KH2012:KH.C12.386
KH2012:KH.S919.2
KH2012:KH.C9.628
KH2012:KH.C4.717
KH2012:KH.C3.61
KH2012:KH.L22.48
KH2012:KH.C2.563
KH2012:KH.L96.2
KH2012:KH.S678.2
KH2012:KH.L149.27
KH2012:KH.C7.755
KH2012:KH.C3.56
KH2012:KH.C2.218
KH2012:KH.L102.6
KH2012:KH.S999.2
KH2012:KH.S621.3
KH2012:KH.L154.20
KH2012:KH.L147.23
KH2012:KH.C1.824
KH2012:KH.S1745.1
KH2012:KH.C8.735
KH2012:KH.S346.8
KH2012:KH.C4.797
KH2012:KH.C12.342
KH2012:KH.C3.365
KH2012:KH.L13.36
KH2012:KH.L134.18
KH2012:KH.C1.415
KH2012:KH.C5.121
KH2012:KH.C11.603
KH2012:KH.S3319.1
KH2012:KH.C2.755
KH2012:KH.C7.786
KH2012:KH.C1.79
KH2012:KH.C5.452
KH2012:KH.C7.110
KH2012:KH.C12.332
KH2012:KH.C7.493
KH2012:KH.C14.253
KH2012:KH.C6.300
KH2012:KH.C3.29
KH2012:KH.S970.1
KH2012:KH.S521.6
KH2012:KH.L59.1
KH2012:KH.L57.7
KH2012:KH.C2.838
KH2012:KH.C14.590
KH2012:KH.C10.159
KH2012:KH.C11.53
KH2012:KH.L40.6
KH2012:KH.L54.3
KH2012:KH.L87.45
KH2012:KH.C9.530
KH2012:KH.C5.611
KH2012:KH.C3.469
KH2012:KH.S887.4
KH2012:KH.C8.393
KH2012:KH.S852.1
KH2012:KH.C9.393
KH2012:KH.C1.1096
KH2012:KH.C8.538
KH2012:KH.C2.825
KH2012:KH.C8.556
KH2012:KH.C12.559
KH2012:KH.L170.88
KH2012:KH.L18.87
KH2012:KH.C5.658
KH2012:KH.C8.448
KH2012:KH.L170.34
KH2012:KH.C4.177
KH2012:KH.L83.7
KH2012:KH.C9.27
KH2012:KH.L154.31
KH2012:KH.C5.47
KH2012:KH.C11.34
KH2012:KH.C2.287
KH2012:KH.C3.835
KH2012:KH.C9.729
KH2012:KH.C1.534
KH2012:KH.C2.848
KH2012:KH.S573.1
KH2012:KH.C3.408
KH2012:KH.S1985.1
KH2012:KH.C7.713
KH2012:KH.S1222.3
KH2012:KH.C11.642
KH2012:KH.L3.5
KH2012:KH.S529.2
KH2012:KH.S1870.1
KH2012:KH.S852.4
KH2012:KH.C6.230
KH2012:KH.C3.137
KH2012:KH.S164.27
KH2012:KH.C10.101
KH2012:KH.L154.58
KH2012:KH.L139.17
KH2012:KH.C10.191
KH2012:KH.S351.6
KH2012:KH.L170.78
KH2012:KH.L152.46
KH2012:KH.C5.76
KH2012:KH.L153.97
KH2012:KH.C12.208
KH2012:KH.L35.16
KH2012:KH.C11.357
KH2012:KH.S943.2
KH2012:KH.C7.90
KH2012:KH.C9.385
KH2012:KH.C1.956
KH2012:KH.C7.762
KH2012:KH.C14.563
KH2012:KH.C5.181
KH2012:KH.C14.138
KH2012:KH.S930.3
KH2012:KH.L4.24
KH2012:KH.C8.89
KH2012:KH.C4.217
KH2012:KH.C8.26
KH2012:KH.C14.538
KH2012:KH.C11.163
KH2012:KH.L171.14
KH2012:KH.C1.326
KH2012:KH.C1.67
KH2012:KH.C6.79
KH2012:KH.S562.4
KH2012:KH.L112.29
KH2012:KH.L141.35
KH2012:KH.C8.109
KH2012:KH.S497.2
KH2012:KH.C4.545
KH2012:KH.L84.26
KH2012:KH.C4.433
KH2012:KH.C10.597
KH2012:KH.C8.73
KH2012:KH.C4.166
KH2012:KH.S725.3
KH2012:KH.C9.229
KH2012:KH.C10.102
KH2012:KH.C11.714
KH2012:KH.C14.545
KH2012:KH.C2.599
KH2012:KH.L22.62
KH2012:KH.C8.363
KH2012:KH.C13.170
KH2012:KH.S1478.1
KH2012:KH.C4.732
KH2012:KH.C2.1020
KH2012:KH.L56.1
KH2012:KH.C12.509
KH2012:KH.C1.683
KH2012:KH.C7.106
KH2012:KH.C2.382
KH2012:KH.C9.541
KH2012:KH.C1.852
KH2012:KH.C4.646
KH2012:KH.C2.715
KH2012:KH.S900.5
KH2012:KH.C8.341
KH2012:KH.C1.101
KH2012:KH.S699.2
KH2012:KH.C9.408
KH2012:KH.C1.1207
KH2012:KH.L41.77
KH2012:KH.C8.209
KH2012:KH.C4.220
KH2012:KH.S369.2
KH2012:KH.S638.6
KH2012:KH.C9.589
KH2012:KH.C3.584
KH2012:KH.C2.996
KH2012:KH.C13.109
KH2012:KH.C5.438
KH2012:KH.S1552.1
KH2012:KH.L92.9
KH2012:KH.L36.4
KH2012:KH.L144.6
KH2012:KH.C14.551
KH2012:KH.C11.589
KH2012:KH.C7.613
KH2012:KH.C2.642
KH2012:KH.L134.10
KH2012:KH.L13.6

## Sheet: 7. Foxf targets
Foxf Targets (KH)		Sig_UP (KH)	Sig_UP (KY)	Homolog		Sig_DOWN (KH)	Sig_DOWN (KY)	Homolog
KH2012:KH.C11.122		KH2012:KH.C1.916	KY21.Chr1.1618	ALPL		KH2012:KH.C12.84	KY21.Chr12.736	TRIM2
KH2012:KH.C12.233		KH2012:KH.C7.66	KY21.Chr7.540	CECR2		KH2012:KH.C6.162	KY21.Chr6.496	FZD4
KH2012:KH.C12.453		KH2012:KH.C2.668	KY21.Chr2.1206	SLC38A9		KH2012:KH.C4.671	KY21.Chr4.1016	SALL2
KH2012:KH.C12.84
KH2012:KH.C1.916
KH2012:KH.C5.620
KH2012:KH.C7.205
KH2012:KH.C7.208
KH2012:KH.C11.55
KH2012:KH.C7.66
KH2012:KH.C2.676
KH2012:KH.C1.583
KH2012:KH.C9.371
KH2012:KH.C12.511
KH2012:KH.C6.162
KH2012:KH.L20.1
KH2012:KH.C1.1134
KH2012:KH.C12.302
KH2012:KH.C1.129
KH2012:KH.C4.671
KH2012:KH.C2.668
KH2012:KH.C4.45
KH2012:KH.C2.542
KH2012:KH.C8.280
KH2012:KH.L9.1
KH2012:KH.S725.5
